# Supplementary material for: Stochastic Difference-Dedicated Configuration Interaction for Magnetic Exchange in Large Active Spaces
Source: J Chem Theory Comput. 2026 Jun 16;22(13):6572–83. doi: 10.1021/acs.jctc.6c00620 (PMC13374043; doi:10.1021/acs.jctc.6c00620)
Supplement: Supplementary file 2 [file ct6c00620_si_002.zip]

Archive with 3 entries (2 files):
- SuppMat/
- SuppMat/Mn4O3_s9.2.SortOrb
- SuppMat/Mn3O4_exp.xyz
