# Supplementary material for: Stochastic Difference-Dedicated Configuration Interaction for Magnetic Exchange in Large Active Spaces
Source: J Chem Theory Comput. 2026 Jun 16;22(13):6572–83. doi: 10.1021/acs.jctc.6c00620 (PMC13374043; doi:10.1021/acs.jctc.6c00620)
Supplement: Supplementary file 2 [file ct6c00620_si_002.zip › SuppMat/Mn4O3_s9.2.SortOrb]

#INPORB 2.2
#INFO
*Localised orbitals
       0       1       0
     433
     433
*BC:HOST alnode147 PID 6961 DATE Fri Sep 24 10:53:05 2021
#ORB
* ORBITAL    1    1
  1.80123593608604E-06  4.26327482680903E-07  1.60206718575858E-06  2.71264587452078E-06  5.57895198292776E-07
 -8.99818148829095E-09 -3.22150342200958E-07 -1.73745640038471E-06 -2.69795993711848E-07  2.74174050740174E-08
  2.40981411938018E-07  4.96765817002105E-07  1.50413157214982E-07  1.20208533733673E-08  4.61850842039979E-08
 -5.05098501930484E-07 -2.30910390632679E-07 -5.61135464733957E-07 -1.05146588621197E-06 -4.48683267712758E-07
 -6.82771589435613E-07  3.15993171991586E-07  3.89221924526615E-07 -4.90938631372256E-07 -7.89364551260787E-07
 -9.01483399431798E-08 -2.54587862438606E-07  1.00000014024441E+00  4.04546069510907E-05 -1.63492814324929E-05
  1.14406892067298E-05 -1.91295165531842E-05 -8.83218475304358E-07 -1.28900097900526E-07 -1.63802207188608E-06
  5.25350128875340E-08 -2.48695390380309E-06 -2.14381773534192E-06 -5.24134491639228E-06  2.02138266836074E-07
 -9.69957006420097E-07 -1.28888821930137E-06 -4.35315362236197E-06 -7.70833625298989E-07  1.78635290711010E-07
  3.41505367486978E-07  2.86912405763444E-07  4.52608112418153E-07 -2.55074411000973E-07 -6.49215230017824E-07
  4.45132086154300E-07  6.08813685479780E-07 -2.69904999159151E-07 -6.81061506812205E-07 -1.59702463650941E-07
  4.66641652448993E-07  2.21489541894563E-06  6.74419083293678E-06  9.55932614834454E-07 -3.45647400510085E-08
 -5.68726692284861E-07 -2.28341120349026E-06 -3.62916066311657E-07  6.87171923374854E-08  1.06954899327676E-06
  3.06222116466352E-06  3.24920550788233E-09 -6.15109279433178E-09 -9.12970865492634E-08 -2.83597009580307E-07
 -1.97907968921473E-08 -2.69822069506455E-07 -3.58596053926961E-07 -9.31141608581650E-08 -1.50340463679700E-07
 -1.62530434443101E-07 -7.42236018919974E-08 -1.25114860815158E-07 -2.81606998227167E-07 -5.76067287346127E-07
 -9.38222560711378E-07 -6.12992569742100E-07 -3.56896184326584E-06 -1.84346087570067E-06 -2.90048487195528E-06
 -2.74021612545518E-06 -1.67315070957285E-06 -5.68472677440565E-07  2.12461203272925E-06  2.45247870832057E-06
 -8.27637996135068E-07 -4.85195290259806E-06 -2.67983940127643E-06 -5.64874628333028E-07 -2.45209841810620E-07
 -7.65935784572967E-07 -1.51297780225920E-07 -4.34348788213511E-06 -4.17255988593775E-06  2.70288912405212E-08
  2.80134218346981E-07  2.18362111573223E-07 -1.07459392951315E-07 -1.16887214985759E-07  9.63052090046433E-07
  1.12979178843394E-06  1.42607614188460E-07  4.62584451735692E-08 -8.76588235990915E-07 -5.54439108675012E-06
 -3.37553562462978E-06  4.28553821141838E-06  4.72602421829819E-06 -1.69759912444743E-07  9.97243918485563E-07
  1.03078092023991E-06  1.08625413144910E-06 -1.05075556582325E-07 -5.92114621788175E-07 -2.16899103374530E-07
 -2.30764360088596E-08 -4.64268779494596E-08  5.39661297803325E-07  8.51715901533788E-07 -4.36241970212955E-08
 -6.06014577382162E-08 -6.74670328622331E-08 -3.66917562575328E-07 -1.40607379723863E-07 -2.32026403631948E-07
 -1.37665430753982E-07 -3.42385245100935E-08 -2.04375468766221E-07 -1.33276912987902E-08 -1.56757724082686E-07
 -1.30110922421660E-07 -6.02235424225483E-08 -1.92948872483543E-07  1.48875926586050E-07  4.11719577942018E-07
  8.65155145320094E-08  7.01469861233945E-08 -3.23893979934395E-07  1.40569736165086E-07  8.40713718765629E-07
  1.70146684803716E-06 -1.44267576421351E-07 -1.11244011954403E-06 -1.32958853878753E-06  1.94053651684834E-06
  6.55140471584028E-08 -1.99960448947418E-07 -1.31823646247461E-06  1.34338701620453E-06  1.86100550397687E-06
 -5.75095181998315E-07  7.61134713500682E-09 -1.66807422295488E-08  1.46630441633392E-07 -9.16956631107483E-08
 -1.77565819215028E-07 -4.48307226473604E-08 -2.21889331137385E-07 -2.26595820906221E-09 -2.09145533797390E-08
 -1.80353719494566E-08 -4.21549845504670E-08 -2.20337426899809E-07 -3.66576197302122E-08 -7.37460993180779E-08
  1.63213577350959E-08 -1.54996643749740E-08 -7.51449228792531E-08 -2.21048817540816E-08 -8.53695300592984E-08
 -6.12347975639635E-08 -2.74421976283812E-08 -1.09407843753961E-07 -4.49955904350861E-08 -5.53029031671737E-08
 -2.35851026796418E-08  2.68721493084330E-08  4.12938259021309E-08 -1.44009343496158E-07 -1.99501248636955E-07
  2.06352876394404E-07 -1.67898858583907E-08 -1.55543539137734E-07 -1.56703198853978E-07  7.67006588639962E-08
 -3.28691328784037E-07 -4.14658036656407E-08 -2.11640748673654E-07 -1.55737317115061E-07  2.38393816324797E-08
 -3.81308042942242E-08 -1.39469008057117E-08 -5.01156277526562E-08 -5.37584617312326E-08  1.19573888003795E-08
  2.23344418019533E-08 -3.42779125263782E-09  1.61227959935399E-08  1.49773213892584E-08  6.83065512540336E-09
  2.32603319582210E-08 -1.33403184149534E-08 -3.72599024514814E-08 -1.16656964551294E-08 -1.00876075405491E-07
 -4.01805400000759E-08 -3.90618243402634E-08 -1.59859908383480E-08  3.26515864669629E-07  4.11691466133791E-07
 -4.29181032152650E-09  1.66772876792725E-07  7.47941463305741E-07 -4.15833246222488E-07  4.81280910087776E-07
 -6.54163901757763E-07 -5.26566257645712E-08 -2.60458392513418E-07 -2.09440564675986E-08 -5.17092588825637E-09
 -3.19264206374974E-08  2.70014905040141E-07  1.01796645465684E-06  5.37152994388502E-07  1.88496603567690E-07
 -4.03864383857499E-07  4.31064328126520E-07  2.16489943822155E-06  3.24368068505040E-07 -2.39042627863027E-07
 -2.27555928131316E-07 -4.55160524464995E-08 -1.40972088477279E-07 -3.25368861644631E-09 -1.89103598516520E-08
 -1.32128642245476E-07 -2.52076437570551E-08 -4.77114431852652E-08  9.54012213933187E-08 -4.57062379731383E-08
 -6.60469721322707E-09 -1.16964195309537E-08  5.71208220710727E-09  9.79725970814287E-08 -8.10276539945604E-08
  1.19271935941474E-07  2.08818229531018E-07  1.27899427548063E-06  6.28275078489961E-07 -3.45155247660720E-07
  5.54545620225670E-07  2.25972184374038E-07  1.01386099197987E-06 -3.20791859054152E-07 -8.02178592800162E-07
 -6.98455464960239E-07  4.05815953113930E-07  2.10241516352756E-06 -3.12032679503724E-07 -3.09031213644936E-07
 -1.89579106439295E-07 -3.68787917405234E-08 -1.03930148802741E-07 -3.95197436713395E-08  1.62622155524095E-08
  1.45151949238420E-07  2.64123291307963E-07  1.47648474143703E-06 -3.64319506939893E-07 -8.14466254588669E-08
  6.18986413503653E-07 -1.59885294079951E-07 -7.60252087808157E-07 -1.81063881191397E-08 -3.30245718338429E-07
 -5.02751191044573E-08  4.92552933896215E-07 -1.77557950112395E-07 -5.82755100642828E-07  1.57749309884756E-07
  1.35675542026512E-07  1.37274958065249E-07 -6.78722065702110E-07 -5.86992060898127E-07 -2.01981844455104E-08
  2.05957421070084E-07  1.97444157555118E-07  2.93905067583500E-07  1.91707045194105E-07  1.39384784618045E-06
  2.61234061447825E-07  1.70925657064178E-06  2.21585554533104E-07  4.27214194203063E-07  3.86834697186132E-07
  3.93582821486518E-07  1.36699092731185E-06  1.23370612621775E-06  4.07874352185831E-07  1.24330513751127E-06
  1.32972276946164E-06 -1.56249667196011E-08 -8.35296799113231E-08  6.60600333278271E-08 -5.24620603439480E-08
  1.55366086481048E-08 -6.14557356862498E-08 -3.32765812097391E-07  2.80557645370100E-08 -6.92500069154845E-08
 -2.51324613864572E-08 -7.14607499632436E-09 -6.36068183126014E-08  4.43381711312464E-08 -1.67695736920673E-07
 -4.72494573942993E-08  1.71676355819432E-07  1.97935069954305E-07 -1.81146568460753E-09  1.65775104694633E-08
  1.64422988182608E-10  1.03528409980813E-08  2.52321491755054E-08  1.37723551496154E-09  3.41520882179240E-08
  2.01387540264191E-08  2.61005317851235E-08 -5.20164579940551E-10  1.92234588049178E-07  1.16193275030031E-06
  2.53285888692033E-07  2.48539803880308E-07  8.03755307114368E-07 -5.34199901009536E-08 -1.63048523611436E-07
 -2.48128176944298E-08 -6.85271305651745E-08 -1.29987880709748E-07 -3.03339429466495E-08 -6.27674908513909E-08
 -9.54590172676974E-08 -8.44730221458161E-08  3.68848939821676E-08 -2.74593853923898E-09 -7.75982695131245E-09
  6.20939423235827E-08 -4.22118694336261E-08  4.26810764151138E-08 -1.70607691241931E-08 -8.08845940142158E-08
 -1.82821868882302E-08 -7.70455101848143E-08  4.71374925193806E-08 -1.94344973426032E-08 -9.10687486229639E-08
  1.26171076051617E-08  6.03818813762197E-09 -8.46141510817417E-09 -3.28641264626418E-08 -1.53867834987535E-07
  4.13807122463422E-08  7.01254777194247E-09 -1.33021393068796E-08 -1.28231050576350E-08 -7.05789642890407E-08
  6.47044810043416E-08 -6.81355840883016E-08 -6.50017358113776E-09 -1.47384333867297E-08 -7.85922864696564E-08
  4.32270399695000E-08 -1.00959624333869E-07  2.06579156689795E-08 -2.19361475438459E-08 -2.17018970509234E-07
  2.64871916782966E-07  3.17073198769099E-08  2.03112301722215E-07  1.17766990677561E-07  9.15088534061354E-08
  4.57913872020393E-07  4.16944945071542E-07 -4.20808959773916E-09  2.30605157983204E-09 -2.64880204296861E-09
  7.98477764224202E-09 -1.08377094753152E-08  1.94333960777641E-07 -2.37333303453603E-08 -1.13132366415972E-07
 -1.59556831614369E-08  3.70866758563325E-08 -8.83379835992777E-09 -5.09022235364219E-09  1.73722475649433E-07
  7.48309184606051E-08  9.08402547172361E-08  2.31668707054537E-07  9.03357223152068E-08  2.39176178035131E-09
  2.90518997017366E-08  1.70526077381385E-09  1.26052042924641E-08 -2.16003191140326E-08  6.04132078640858E-10
  2.28725601015747E-08 -4.23281971576741E-10  2.61024703634661E-08  8.34368629933761E-09 -3.07287970376565E-08
 -1.37872242632297E-07  5.46070870559739E-08 -6.16473833242014E-08  4.72568967362136E-08 -4.56827936364837E-07
  1.32420046740439E-07  1.24328578136523E-07  9.34225022433184E-08  1.19058807607342E-07  9.50145960516300E-08
  1.01517547061404E-07 -1.60749750129883E-09  1.75810319403760E-08 -2.03106178686823E-08  1.26779093949841E-08
 -8.17835775413942E-09  2.20387254491119E-07  1.14331292036147E-07
* ORBITAL    1    2
  1.00000012935028E+00  4.02194515533489E-05 -1.66673638892476E-05  1.01144559844684E-05 -1.91701095028083E-05
  2.12411951170640E-06  1.88280650422253E-06  3.72080848014527E-06 -2.75663185416717E-07  1.36363240778995E-06
  7.82063379557361E-07  3.40318938024184E-06  1.17000563557419E-07  1.20769614663526E-06  1.25190963204736E-06
  3.77532331491343E-06  3.83588480581283E-07  2.90580774335115E-07  7.57401478803677E-07  2.58674017531625E-07
  3.07679636868923E-07 -3.57102529071735E-07 -9.06764485750792E-07  3.54665028002448E-07  6.04798898995923E-07
 -1.43159929864052E-07  1.02945156434161E-07 -1.67563469859333E-06  4.57497509919562E-07  1.74139931296753E-06
  3.05841886538438E-06  5.57407961165850E-07 -2.50223392716451E-08 -2.64411939339534E-07 -6.66288716404363E-07
 -1.27093734557835E-07 -1.37484067709613E-09  2.22141624303673E-07  1.60037925757900E-06  2.85571830550128E-07
 -1.93386261747197E-08 -1.87909646806568E-07 -3.97163507810725E-07 -7.28271187055561E-08 -4.18967627506559E-07
 -7.66705492971706E-07 -4.80636172822194E-07 -7.03849569488014E-07  4.06721318292164E-07  6.03270512884990E-07
 -2.53686632176593E-07 -3.20187666194630E-07  4.51189438078212E-07  9.01815745122940E-07 -3.45728193046866E-07
  4.68395288914831E-07  2.21843655945059E-06  7.28641792894189E-06  1.65382829995746E-06 -6.21754099984012E-08
 -9.59625377577032E-07 -2.88914585995010E-06 -1.25374510270985E-07  1.93128403732093E-08  2.98864020377261E-07
  1.08906062896236E-06  1.36880425161414E-07 -3.25137658285480E-08 -4.97263656911107E-07 -1.34619224517078E-06
  3.41247470920052E-08 -2.13535599124535E-08  1.30983095494890E-07 -1.88532547015065E-07 -3.74505797713763E-07
  2.20259710006812E-07  5.29739130989568E-07  3.88488854056424E-07  5.02846702627701E-07  4.19079958793122E-07
  6.04542063207244E-07 -6.72293305175636E-07 -3.99144719155224E-06 -2.27657164210374E-06 -5.42422058992303E-07
 -1.31993189295748E-06  1.50672237554813E-06  1.27018131043337E-06  3.82056978762481E-06  3.39201413426842E-06
 -7.10964287309043E-07 -4.04217386470297E-06 -1.97572469789464E-06  1.79729199812457E-06  1.19695042870247E-06
  2.76230238340835E-06  2.21209471353720E-06 -2.45269074927367E-06 -3.00640550464665E-06 -9.08621693560061E-07
 -5.45636426007760E-06 -3.14769438000675E-06  1.30954539789493E-06  4.96452813098722E-07 -3.54143132766639E-06
 -3.99285290777148E-06 -1.25374492225339E-06 -1.81862642866706E-06  5.52501927743502E-08  4.79507170792746E-07
  3.40603168887835E-07 -9.62482987411184E-07 -1.11015215515740E-06 -2.91354580665662E-07 -2.80281420132458E-07
 -3.91388823445428E-07 -5.16014022452791E-07 -9.43028836954312E-08 -5.21326044693101E-07 -1.85876635703037E-07
 -5.84550252056523E-07 -9.20175883642290E-07  7.75180573944462E-08 -1.40934700894815E-08 -4.64161631669844E-07
 -6.81524443960352E-07  4.58467853065201E-08 -4.30382954910473E-07 -3.64452716778614E-07 -5.49147410398438E-07
 -1.87931139805009E-06 -1.47470945674144E-07 -1.08810460094292E-06 -1.58786994062877E-06 -1.58772199208835E-06
  3.67441893124388E-07 -9.72039662080950E-08 -9.17383657536740E-07 -2.03218280262578E-06  8.33178454132697E-07
 -4.88173371232203E-07 -4.76392456189649E-08 -2.50737561684013E-07  1.28217070561978E-07  1.67928159282234E-07
  6.50178230250198E-08 -4.89594783255159E-08 -1.32879376206215E-07 -3.44437784879383E-07 -3.18894843138132E-07
 -1.11874411928833E-07 -5.78217845513726E-08 -3.39701383846971E-07  1.79228939115109E-07  1.26537507510220E-07
  1.53031979743456E-07  1.87746867770853E-07  8.03205237279751E-07 -5.72616727823295E-07  4.54048096629925E-08
  4.36431992187136E-07 -5.37602954213772E-08 -2.67742188448254E-07 -4.38704690720904E-08  1.88010164238683E-08
  5.03420841028118E-09  2.53771805006026E-07  1.09425194985548E-06  6.65833584031109E-08  7.33205314844846E-07
  6.29983925147234E-07  4.20750481071043E-07  2.13948626140844E-06  2.62442341246898E-08  4.64901971597421E-07
  1.82469083769915E-07 -2.10004409228654E-08 -3.24956101367547E-08  5.51182361441902E-08  5.87975288980542E-08
 -1.47170103252180E-07  2.34772094740652E-07  1.40009289116438E-06  2.81603178011626E-07  4.53252095347133E-07
 -6.91720992328907E-07  2.56620374012521E-07  9.94644828158457E-07 -7.03246788590402E-08 -5.00509696410929E-07
  5.73182851228363E-07  4.29509367299336E-07  2.21106637160408E-06  2.39060555832907E-07 -3.04035898378673E-07
  3.55580837176889E-07 -4.84532005246339E-08 -1.45590671258096E-07 -9.63856088006528E-09 -3.28433970334445E-09
  1.37290744333362E-07 -2.46134101249577E-08 -3.89688053984769E-08  9.09612640610975E-08 -6.45778505624277E-08
  2.90211461121913E-08 -1.21615452206250E-08  7.44440294616432E-09  1.20148457011707E-07 -8.92695721629941E-08
 -8.94183012642379E-08  2.11122500359950E-07  1.31561263565569E-06  5.85185270987461E-07 -6.25728544551582E-07
 -3.30510838085639E-07  9.35648069164927E-09  3.23274076378357E-09  6.04787756322621E-08 -4.23045630851434E-08
  1.91744885091025E-07 -3.98275350040104E-08 -1.95782387215130E-07  6.36489676218968E-09 -2.10051281765201E-09
  7.31133765801122E-09 -5.64318833296253E-09 -8.93883438100157E-08 -1.52911843222364E-07  1.03388548509373E-07
  2.73700588205922E-07 -4.36271404892475E-08 -1.99509806805692E-07 -7.90987656836249E-08  1.20395539144463E-07
 -1.12387259131016E-08 -1.78635574291100E-08 -7.11098154155212E-08 -1.68479906962795E-08  6.11054320899001E-08
 -4.25114882816255E-08 -6.92707746354875E-09  1.52602349485710E-09  1.79105063595309E-08 -1.78524167117045E-08
 -2.92339260079139E-08 -2.42446594382937E-08 -7.43081922253717E-08  6.99711282008196E-08  4.34675136576154E-08
  5.54917901300601E-08 -2.39779274278943E-08  1.24819362967627E-07 -3.59320624031160E-07 -5.78106778732710E-07
 -1.53191566096877E-08 -3.65396962832879E-08 -1.92737190750298E-07  6.95900263386873E-08  3.38287905901908E-08
  7.95765121885141E-09 -1.99126383508996E-08 -1.04523234378620E-07  7.23386134484191E-08  7.56335594256654E-08
  8.09077659451832E-08 -2.77414943374450E-08 -1.15206251134634E-07  3.96043361442062E-08  7.96234696318157E-08
  1.41290945196511E-08  3.64995373785369E-09 -1.02925890630914E-07  2.82445369918874E-07  1.11208130862805E-07
 -1.88297522837025E-07 -4.99380019686400E-08 -1.36889013585559E-07 -2.87373801206738E-07 -1.84288403347740E-08
 -1.11950966039298E-07  3.65939951471661E-07  9.54641449434444E-07  1.42866814386760E-06  2.26081374945157E-07
  7.24807651876941E-07  1.02721892798206E-06  1.37724834321725E-06  1.61264480047964E-06  3.22867417442997E-07
  4.54770751523196E-07  4.00494327870435E-07  4.05361133539337E-07  1.28446331176891E-06 -4.87589311125379E-07
  1.66656429573762E-07 -7.10194498079228E-07 -3.43034386759976E-09  2.28317010664695E-07  2.36570689251299E-07
  3.24145490142256E-07  2.76912528210474E-07  1.32524037262842E-07  1.92415253802072E-07 -6.84919814655803E-07
  4.16044030063606E-08 -3.31350866883623E-08 -1.70912864603056E-07  1.58608046153259E-07 -5.92688166352450E-08
  1.12188738197895E-07 -8.93225372354942E-08 -4.52467365723646E-07  7.69293042332309E-08 -3.15944810915399E-08
 -7.29855762403159E-08 -3.14909609505067E-08 -1.79752013248682E-07  6.16734576237477E-08 -3.38400391176175E-08
  3.37536334091490E-08  2.26692894813140E-07  2.68966860698745E-07 -5.26668632119715E-08 -1.67326518167443E-07
 -1.00416337508415E-09  5.18729564456056E-08  1.29762728269400E-07 -2.82909668780016E-08 -5.69226276596962E-08
  5.72861983115752E-08  1.04012597239601E-07 -2.26511474995841E-08  4.05005481409982E-07 -2.82381900401897E-08
  1.75985142916761E-07  1.47160756229602E-07  1.12537835204406E-07 -2.32951010022662E-09  1.25384901477337E-08
 -1.22223203774230E-10 -3.89772015179822E-09 -2.66980442911289E-08 -7.75135755711257E-11  2.60739250992057E-08
 -1.48127119121961E-08 -1.90631313330187E-08  4.58717654911067E-09 -1.34623862050182E-08 -6.45661261857168E-08
  1.18545832975527E-07 -2.22104943111326E-08  4.01523190509325E-08 -7.09513494094804E-08 -3.85530965282302E-07
 -1.27582230782861E-07 -2.68853234274770E-07 -1.37347597612606E-07 -2.68227729917804E-08 -1.70045903708367E-07
  1.80858431673279E-07 -8.95467767092036E-08  3.42848717525675E-08 -3.71999732801556E-08 -1.97973771891571E-07
  7.19612314968869E-08 -4.69606570616578E-08  1.16814987010418E-07 -4.98164984868792E-08 -3.35967017350751E-07
  2.97796666113069E-07 -5.66517740501854E-08 -1.22160336582544E-08 -2.02011126139032E-08 -8.60281078525119E-08
 -4.13990721798797E-09 -2.22783978766628E-08  5.68398135445991E-08 -2.35082776957405E-08 -1.25016371131853E-07
  6.67621894383783E-08  6.72525659236408E-09  8.15422269427806E-08  4.42391868571987E-07  4.05527572569346E-07
  1.15849979161442E-07  9.80523911925916E-08 -6.61803611918951E-09 -1.81224337416371E-08  1.61588203537661E-09
  1.41777085163697E-08 -1.51797639588017E-08  1.99964288684138E-07 -5.02553033906311E-08 -2.56326146137111E-07
  4.30809549742250E-08 -1.94454979578538E-08  5.85185031900828E-09  1.71461305886871E-07 -4.01825780076178E-07
 -8.73193457840197E-08  2.14405653831672E-08 -1.89733089830251E-08  6.14892175291987E-08 -8.09234504144960E-09
 -4.42908560461159E-08  3.73269510978415E-08  9.07825551830207E-09 -5.26948115359992E-08 -2.91012508501060E-09
 -2.52755011952100E-09 -1.03722209904390E-08  1.55194764742719E-08  5.74863713152969E-09 -6.69449295786866E-09
 -1.88204629393222E-08 -8.03169089188541E-09  2.53703377006600E-09  4.81375214451303E-09  1.32236631964375E-07
  1.63894761395961E-07  2.48466185519756E-07  1.51155886196197E-07  1.63313110370982E-07  1.28606149476421E-07
  7.16604244616824E-08  1.61961591364765E-09  1.97144444966477E-08 -1.52254510888163E-08  7.26285112207240E-09
 -3.61612790156171E-09  8.57688556893986E-08  3.89400261562525E-08
* ORBITAL    1    3
  4.65430170608578E-07  4.02978058753622E-07  1.91062503915808E-06  6.28851575661330E-06  1.52035390040270E-06
  5.53515450407718E-08  8.44363106019591E-07  2.41275970158789E-06  4.72601830839769E-08 -3.18387560121136E-08
 -5.09746689187755E-07 -1.68814975911146E-06 -1.42472301848546E-07  3.09506394774454E-08  4.66083145643056E-07
  1.30971069981163E-06 -2.16727627166746E-09 -3.94156633837974E-07 -5.51651606663073E-07 -3.69382847976596E-07
 -7.75802769028264E-07 -1.96300302017184E-07 -3.07567536122861E-07  1.07772407264736E-07 -6.98178425481040E-08
  9.61584972736995E-08 -4.32705252279578E-08  2.43149225406982E-07  1.41925561285773E-07  6.92207016863364E-07
  2.28010909974175E-06  7.60705133422191E-07  1.53596045768738E-08  2.25427985482206E-07  3.70168801712472E-07
 -1.34778815100431E-07 -4.07539333978578E-08 -6.07404817973671E-07 -1.45620529575001E-06  1.32269559490035E-07
  1.31502682752348E-08  2.04849250251730E-07  5.99737966183293E-07  9.92881959238718E-10 -3.92712818400084E-07
 -6.49053939865945E-07 -1.43300553870879E-07 -2.29374362005991E-07  2.11116923254357E-08  3.17749665640614E-07
  3.13191254233777E-08  6.53873235364655E-08 -1.40193249877778E-07 -7.72476189674622E-08  1.00000013624604E+00
  4.07173726304701E-05 -1.66493596970511E-05  1.12155756808193E-05 -1.85539016770950E-05 -1.64544508174826E-06
 -1.82174915974893E-06 -3.31871868123587E-06  2.50400265833595E-07  1.27766775150967E-06  1.61016075434144E-06
  4.17978064002019E-06  4.27628313072120E-07  3.06736546485686E-07  3.59384582265628E-07  1.31423731520749E-06
  2.80487535258982E-07 -2.19778054297414E-08 -2.25070800401029E-08 -1.22562466813309E-07 -7.45020077140946E-09
  3.00330682065880E-08  6.47694236155367E-08 -6.53947366782380E-08 -2.44647055775031E-07 -1.09198208475762E-09
  4.40417856332832E-07  5.86180513350799E-08  3.85071916969143E-07  5.94552263592572E-08  5.13768942153464E-07
  4.46029834052077E-07 -2.60503835018946E-07 -2.48260576105730E-07 -8.19077120706780E-08  1.60360837624411E-08
 -4.64273658342487E-08 -1.20361309355134E-07  1.63673197954213E-07  4.69460063418869E-07  7.37306768960117E-07
 -5.00972777708291E-07 -7.13171290145031E-07  5.44496200167943E-07  6.53608678664839E-07 -9.04227808735466E-07
 -5.44850637050901E-06 -3.11415414336097E-06 -1.39284854687737E-06 -6.17334894792641E-07 -2.05689500255644E-06
 -2.71702661907550E-06 -2.83968157714541E-06 -2.90532625674433E-06 -8.60330619806470E-07 -5.24025578874138E-06
 -3.16823542232068E-06  1.52128922200238E-06  2.28109663158253E-06  4.22318362477898E-06  3.98879846516447E-06
  7.52324380794097E-08  2.33911687346470E-07 -7.03958647455849E-07 -4.16434799259197E-06 -2.01296354728942E-06
 -1.39650310156618E-06 -8.31392850745204E-07 -1.61507365145167E-06 -1.74725697817662E-06  3.81192827595681E-06
  3.76159830944139E-06 -5.04917354035233E-08 -2.63778519572321E-07 -1.88984303286867E-07  8.13596072892944E-08
 -1.27086493465475E-07 -1.01634965629047E-07 -4.93393119471324E-07 -7.28775725555142E-08 -1.38588197560039E-07
  5.67774412150126E-08 -1.69818978351022E-08 -1.08622224640124E-07 -3.10463895639414E-08  7.49640264275803E-09
 -5.13992450752017E-08 -4.82554627878963E-08 -2.31374773441491E-07 -4.73746317917838E-08  9.67770065438711E-08
  1.22642176055776E-07 -2.24325511715520E-08 -1.34749201978409E-07 -1.44988528491247E-08  9.67517533288665E-08
  5.49257797986177E-10 -1.69101350095048E-08 -1.33348521063848E-07 -1.78548085557263E-07  1.53872202257533E-07
 -3.02325873430258E-08 -7.86799971937685E-08 -3.96837433753692E-07  1.42098698639665E-07  1.18022744459441E-07
 -1.78898625709004E-07 -4.38142693860624E-08 -2.20545516560079E-07 -3.14242736007680E-08  1.39412807991499E-08
  4.74270277315783E-10 -2.37503502097479E-08 -1.96010140708512E-07 -2.39361885642159E-07 -1.42966730617820E-07
 -2.73232495325777E-07 -5.48443068752290E-08 -3.46397922258514E-07 -2.59951664134280E-07 -5.36101873947938E-08
 -7.07688377590708E-08 -1.14408405706019E-08 -5.06165863213218E-08 -6.15469173075172E-08  2.42159103370916E-08
 -4.28911830900853E-08 -4.02263641632755E-08 -1.46793799572654E-07  1.14603919839170E-07 -9.24083194846551E-08
  1.25213761768812E-07 -4.21128277008495E-08 -2.21167422837819E-07 -8.10360329085201E-08  6.08137067537266E-08
 -5.10711926373028E-08 -1.92489166680126E-08 -9.54715522220223E-08 -1.45439987517630E-08  3.10008266729406E-08
 -4.75140967665264E-08 -1.48894747319198E-09  1.70568484451740E-10  1.53489837103370E-09  4.13992961126741E-09
  8.29106048691125E-09  1.44849790612128E-09  1.59224261471294E-08  8.75594266687024E-09 -3.53990957273343E-09
  5.87714561581749E-09 -1.03874090608168E-08 -4.05306354528498E-08 -1.69137866921771E-08  1.36832566192954E-09
 -5.02366510917947E-09 -7.08781897666633E-09 -6.55015997924175E-08 -1.18733319180212E-07  7.60355706477074E-08
  1.52326773466723E-08 -1.29846971665589E-07 -4.83750320078402E-07  1.49812204776408E-07 -2.65019358948804E-07
 -2.05668232142355E-07 -2.90588820257979E-08 -1.50302322235853E-07 -6.86058166436412E-09  7.54470922242632E-08
 -8.76085220451300E-08 -2.53324830467695E-08 -1.51123303593561E-07 -1.02758935786300E-07  7.78203716030622E-08
  9.03198117086419E-08 -9.09525585511723E-09 -5.40627810922891E-08 -3.86094350979937E-08  6.55201126432152E-08
  3.60591882795520E-08 -5.89495720556944E-09 -1.46284568026258E-08 -6.34676115006623E-09 -8.59815019655910E-09
 -1.17542291707459E-08  2.21707841800634E-09  2.23829413771518E-08  1.04681807676662E-08 -8.81385284474882E-09
  2.30806077446228E-09 -2.11333995477692E-09  9.50281952512107E-10  7.51562842260782E-09 -1.03505139741243E-09
  3.88078797683047E-09 -2.05381517995033E-08 -1.08990446941675E-07 -3.29006609892359E-08  7.24864324159538E-08
  1.54624090844528E-08 -2.00733339373436E-08 -1.35976157732042E-07 -6.38041307866355E-08  1.85637612909709E-07
  5.07458677394280E-08 -1.69200902833575E-08 -1.55894767470884E-07 -5.99362552632865E-08  2.32407841535935E-07
 -2.91203735580368E-09 -1.43612994259181E-08 -5.17438866784441E-08  1.10152377222574E-08  2.03070001199497E-08
  1.83062616061067E-08 -1.70178007130735E-08 -1.30051732835027E-07  1.76182534349729E-09  1.55640942375255E-07
 -1.37454645677807E-07  2.54831847637638E-07  1.39375322142944E-06 -1.58323168852980E-07 -4.04413527398076E-07
  5.93918075021224E-07  1.96161654538876E-06  1.40098773419357E-07 -1.57389611270350E-07  1.72568389331605E-07
 -1.16954348793818E-07 -2.85676589311252E-07 -1.76145444171677E-07  5.67326801708500E-08  6.32932404878008E-08
  5.15649498685616E-08  2.80401569217991E-08  7.32397822839382E-08 -6.78607170655021E-08  9.61143731461931E-07
  1.81177060824121E-07 -1.15149110154608E-07  8.82088108186111E-08  9.99342945847200E-08  3.89084375955571E-08
  6.33801510336986E-08  1.75520787033688E-07 -4.01982723484000E-09  1.95922647051557E-07 -1.03523328866395E-07
  1.06083562001169E-06  6.17870018750250E-08 -4.25141693878746E-07  4.24760418725087E-07 -1.90462219971412E-06
  7.48513627656990E-08 -1.29962115504204E-07 -1.06969335735595E-06  1.71635114693866E-06 -3.03177275194034E-07
 -1.51174830234790E-06 -1.31404362556535E-07 -1.10583004635686E-06  2.04989813748391E-06 -3.89277282405335E-07
  1.14593124876110E-06  1.45113398854534E-07  2.33799140429087E-07 -1.29690170706752E-08 -6.58948353754061E-08
 -4.01934555639911E-08 -4.45224784396453E-08  2.99869983994759E-08 -3.64238082548774E-09 -1.74153896456231E-09
  8.33155585846862E-09 -7.45026142679859E-09  1.94484942809378E-08  2.07018213312941E-07  4.44093308659560E-07
  2.66144410229019E-07  1.73024328137743E-07  1.22588393320743E-08 -7.76914848761632E-09 -2.64717359106601E-08
  3.40598242239964E-08  1.01588535373352E-08 -2.96504635759363E-08  2.86318743759340E-10  2.36343148928312E-08
 -1.88612329110711E-09 -2.19288498149452E-08 -5.91905313456201E-09 -2.54775707890257E-08 -7.21935951884859E-08
  1.23277760456376E-09 -1.14436875079184E-07  7.33731274026354E-08  1.30253075736637E-07  5.12030126449010E-07
  7.07798659976066E-07  3.28575705123496E-07  1.57000533281141E-07  1.92416731722678E-07  8.56379042604097E-07
 -5.98650984019875E-07  9.01500428627854E-07  9.76825057915648E-08  2.74417678634804E-07  1.04251205234162E-06
  1.38443829175742E-07  1.87915135934931E-07 -5.06605126774292E-07  3.76842573950081E-07  1.96617599782800E-06
 -3.10960702526509E-07  2.95144063324163E-07  3.41286338465093E-07  3.97609640962007E-07  1.95590358905715E-06
 -1.37857920672294E-07  2.46824864277663E-07 -2.89105410002215E-07  2.29028275587939E-07  1.36538097641564E-06
 -5.24274934108234E-07 -4.22208541843685E-07 -4.07113016947994E-07  1.42456976241437E-07  1.45459458236917E-07
  1.39828450752614E-07  1.13003323590890E-07 -2.79623423956146E-08 -6.66979946075324E-08 -2.65375829861877E-08
  5.15675504162308E-09  9.75537356265236E-08  3.37864037269079E-07 -5.83811397955001E-08 -2.93717960885899E-07
  2.34397247027817E-09  8.11789635306636E-10  3.01654088729532E-08  1.70681193313453E-06  1.07317964949051E-06
  1.50811189638741E-06  5.96494126253424E-07  1.13228145174884E-06  1.28538211273459E-07 -4.02808291386160E-08
 -1.16551573046629E-07 -6.34051518193832E-08  1.22881649422820E-07  6.85045848470703E-09 -4.93472317442357E-08
 -1.67914942867548E-07  2.45302136699686E-08  1.33343107527615E-07  7.28250231072258E-09 -2.25777762861148E-08
 -4.38737887643085E-08 -1.20194797364459E-07 -1.06989695013896E-07 -2.76132082582454E-08  9.88640081049309E-07
  3.79435213983492E-07  2.43981039618413E-07  2.44262789673540E-07  2.19290820163042E-07  4.24168136493538E-07
  4.03087363332370E-07 -2.93634567512494E-08 -6.70968259814318E-08 -6.37681884406863E-08  1.42857564345606E-08
 -8.36143820642134E-08  3.94084725912709E-07  3.92030707012719E-07
* ORBITAL    1    4
 -7.01606599671021E-07  5.64404953630700E-05 -2.02901299848025E-05 -4.87963126488879E-05 -6.27828580987166E-06
 -5.25510690186982E-08 -4.96295774153808E-08  1.60080769913079E-06  2.23059081554441E-07 -3.62418360552409E-07
 -4.34286208799603E-06 -1.77447838128846E-05 -3.31708817498586E-06 -1.38127602511594E-07 -1.26167941495966E-06
 -1.50784885111135E-06  6.99917696168965E-07 -3.37576206913354E-06  5.39322066785086E-06 -9.97592472921038E-06
  4.57433115933640E-06  8.92889762407313E-06 -2.06300161216697E-06 -8.85483568941545E-06  4.33778920795528E-06
  3.97894532970957E-06  1.31065803385431E-06 -3.97963466813008E-05  9.99996575629369E-01 -3.98591743892443E-04
 -6.07296423137928E-05  1.26426014624932E-04 -2.20332686842551E-04 -1.59129019522162E-05 -1.91167559277594E-06
 -1.30617534800226E-05 -1.05225720872258E-03 -2.72485446332172E-06 -1.08857791291843E-05 -4.84018583891606E-05
 -4.65970569307078E-04  7.97842291171380E-07  1.20626556334471E-06 -1.82300996880292E-05  9.41860885310914E-06
 -2.20763510908270E-06  1.31366386634736E-06 -2.06830725601236E-06 -2.80168800465928E-06  9.69919845200168E-06
  2.01948528816808E-05 -1.46208707924550E-05  1.42484785443220E-05 -5.38788699956000E-06 -2.96319739170373E-07
  1.88674974313125E-07 -1.03646498607003E-05 -3.65375842900449E-05 -9.74016580068295E-06  2.37434873435444E-07
  3.78738580217629E-06  1.56813622338804E-05  2.35906804882408E-06 -2.63896860761879E-07 -4.60147133297566E-06
 -1.44656686191522E-05 -1.30516330400248E-06  1.75551485110994E-08  1.31635577285999E-07 -5.59466168554132E-07
 -2.58786895404710E-07  1.20958946083297E-05  1.56001657185588E-06  6.40410365487116E-07 -4.01488545239493E-07
 -4.92632820675567E-07 -4.32118090004187E-07  4.35119845778033E-07  1.17748892161970E-06  1.99494063050159E-07
  3.59686865607441E-06  1.96799683891162E-06  2.92603277916183E-06  9.57693005414254E-07  1.04877967421485E-05
  1.08357041084247E-05  5.17836669188368E-06  2.52171295125766E-06 -1.04038374804399E-05 -1.44561480879859E-05
  2.92658693506648E-06  7.07588682758522E-06  3.89776422205467E-06 -7.77317182783715E-07 -6.19685735781195E-06
  2.38211079136727E-07 -1.00738976957547E-06  1.68216149401218E-05  2.01399281617131E-05 -9.06503197386170E-08
 -1.69865421026499E-06 -1.29280299053615E-06  7.96550072730897E-07  6.07776150169651E-07 -6.40698740518917E-06
 -9.02017622629499E-06 -1.30392754352514E-06 -7.10245157566062E-07  3.63290512232020E-06  1.32373726962463E-05
  8.34892785273407E-06 -1.87752607990929E-05 -2.21463875309444E-05  3.59778756008032E-06  5.22453618309858E-06
 -2.52600070384879E-06  1.28874697151728E-06  7.37188497956163E-07  3.99645909012784E-06  1.71052646029900E-06
  3.49577000677763E-07  1.56649715713529E-08 -3.30641342824869E-06 -6.35705049708666E-06  1.05830125487299E-06
  1.13243072792829E-06  4.65860294192121E-07  2.56333427676787E-06  4.67954610383548E-07  1.17531614415493E-06
  1.19475034727680E-06  2.10088463265121E-07  1.68497757524141E-06  2.73738300486268E-07  1.36032169954567E-06
  3.28559369848260E-07  5.81443780096029E-07  2.31138511114587E-06 -8.12482415817982E-07 -3.02360009216020E-06
 -6.02096094808817E-07  8.49146928806821E-07  5.41232112013972E-06  1.70227209198695E-07 -2.38880111590686E-06
 -9.43394690260251E-06  1.75414338946968E-06  8.00139449641264E-06  8.22317793130436E-06 -7.17369439840236E-06
  4.14412578397023E-07  2.26639331140866E-06  8.64436488849679E-06 -6.23588841400726E-06 -5.69584925509650E-06
  4.20694048000412E-06  1.47710376301777E-09  1.39870325566562E-07 -5.88484445617087E-07  5.69735540778070E-07
  1.05157700487711E-06  3.18646175819403E-07  1.66521835295655E-06 -4.28173355665730E-08  2.60356792357346E-07
  4.05045281447044E-07  2.92458345698774E-07  1.66256965827290E-06  4.38262785626509E-07  9.72335438828620E-07
 -9.12849746995167E-08  1.19175249075035E-07  7.78699580783958E-07  1.70536875247295E-07  8.00712569485949E-07
  5.90576909065330E-07  1.62500364524682E-07  7.64087395799199E-07  3.86197716681936E-07  5.14398904304983E-07
  5.08300282226807E-08 -7.39673244052585E-08 -1.08526523388320E-07  7.80736526413026E-07  1.03728166288451E-06
 -6.99346678926799E-07  2.64725827829847E-07  1.59929207457219E-06  8.14365807111352E-07 -3.59911935964049E-07
  1.69529665219868E-06  3.88423374974886E-07  1.93174710160323E-06  9.82573625974846E-07 -1.85720641079174E-07
  4.80745002485052E-07  9.81741591392745E-08  4.07303291417724E-07  4.26285399395420E-07 -4.53383369181320E-08
 -8.59275067783668E-08  3.30808323619152E-08 -2.13562620808771E-09 -5.18991544005082E-09 -1.06391945643782E-07
 -4.88468717715336E-08  6.91042241882658E-08  2.44341947869449E-07  2.86002660886076E-07  8.57168547872713E-07
  2.70995614384368E-07  4.14414277774451E-07  9.57676148205145E-07 -2.21759696047987E-06 -2.26792597518462E-06
  1.44603287036168E-07 -8.98094366674325E-07 -3.43737459771403E-06  2.55978703463878E-06 -2.49996386342941E-06
  3.25642868416184E-06  3.28793696754236E-07  1.66711067318293E-06  7.11316900986606E-08 -2.81674611620510E-07
 -4.27165096672525E-07 -1.53027317204409E-06 -4.34457202808613E-06 -1.69765916644602E-06 -2.04938277516331E-06
  3.90990322274490E-08 -2.44113775214851E-06 -1.06842323153801E-05  1.12355750904050E-06  9.02249069362263E-07
  8.18759389445354E-07  5.47936941193224E-07  2.31793586205336E-06  6.05892869242666E-07 -5.78306221995670E-07
  9.18579523698944E-07  2.72116527376889E-07  9.73192658337293E-07 -5.19890587067659E-07 -1.39574839063919E-07
  1.98335043161441E-08  2.20867205930437E-07  8.58667111920404E-07 -2.93908815227488E-07 -6.67986562314367E-10
 -7.79362466108583E-07 -1.28853002285855E-06 -7.09690045958009E-06 -2.37813320184935E-06  2.81603598893777E-06
 -3.51337921814902E-06 -1.46070050912388E-06 -4.89070402885501E-06  4.89474970939625E-07  1.82408269955216E-06
  4.02735334573170E-07 -2.18069414110522E-06 -9.13732076193167E-06 -1.70725657935783E-06 -1.12825461151283E-06
  1.94217180076299E-06  3.42272900919424E-07  1.24644590762805E-06  3.12318313340169E-07 -3.30592154494854E-07
 -9.14570820696235E-07 -1.56287020077365E-06 -7.93818490145019E-06  1.16637667843430E-06  9.43115937046589E-07
 -3.22992365208065E-06  1.21285700680155E-06  5.62943065428583E-06  1.47136541913487E-07  2.40041812127672E-06
  4.02639669399009E-08 -2.92946271058569E-06  1.62490768415500E-06  3.70159920086589E-06 -1.11927995379186E-06
 -9.75416680220198E-07 -8.36015308635598E-07  3.88265432895935E-06  3.17239696172675E-06 -1.18010458875464E-07
 -1.40141583056598E-06 -1.36801653066223E-06 -1.89273864370121E-06 -1.41517199674800E-06 -8.43523822455729E-06
 -7.44544156917867E-07 -9.48231399262714E-06  6.94993386031149E-07 -2.06397659167153E-06 -2.42132713208979E-06
 -2.23064892947174E-06 -8.29541228146470E-06 -3.69540175192381E-06 -2.12765891125082E-06 -7.88610898257498E-06
 -9.79905135484739E-06  7.79652905579681E-08  3.90230760754184E-07 -8.15532447519235E-08  2.38568601939984E-07
 -7.71673106135897E-08  4.04171482445108E-07  2.22637674958018E-06 -6.51428966008775E-08  2.71262083002992E-07
  1.62096952253942E-07  1.92673973863894E-07  1.37925199368599E-06 -7.03731907607238E-07  8.04156562112202E-07
 -9.70542238470320E-10 -1.22265070231249E-06 -1.46923460492145E-06  1.45777820610153E-08 -9.24474955662298E-08
  6.28131607919886E-08 -7.58832193207615E-08 -2.23166191695068E-07 -7.98440368152277E-09 -2.13901698712688E-07
 -1.14381262177714E-07 -1.59439991533712E-07  5.08366824667574E-08 -1.50787314169038E-06 -6.41745591647892E-06
 -1.29058227786300E-06 -8.31759945296246E-07 -1.06532615632031E-06  7.37080296295195E-07  3.14134131978580E-06
 -6.97863235890951E-07 -6.35779317972700E-07  1.22358252212920E-06  3.16563275592369E-07  1.13368665337887E-06
  5.46484861241836E-07  1.66260154595521E-07  5.74528456869785E-08  6.50054874122273E-09  1.10267906290964E-07
 -5.51789876599263E-07  3.80625577235700E-07 -1.08006563132290E-07  1.06039108401580E-07  3.94084504846256E-07
 -1.60092874678018E-08  3.87817984982169E-07 -4.07397292022631E-07  1.40774729123334E-07  7.22270891725606E-07
 -2.15746538171147E-07  1.44754069384772E-07  1.51985322633732E-07  2.44787185152612E-07  1.16255958490322E-06
 -3.59260525470166E-07  2.72143030061083E-08  9.70262770248460E-09  1.17729896240622E-07  7.42226001229128E-07
 -5.71010102656597E-07  6.20871120138269E-07  7.58804273508366E-08  1.30954409592082E-07  7.69507310340418E-07
 -3.76976183360727E-07  8.11880023210903E-07 -2.23355539978550E-07  2.98279106117105E-07  1.94651971003922E-06
 -1.05674556273131E-06  2.16012240563374E-07 -1.14576851417273E-06 -7.52671972280971E-07 -6.10113909958647E-07
 -2.03174863670376E-06 -2.55072393964301E-06  3.88870045324409E-08  2.55423327103690E-08 -7.10592798220366E-09
 -9.19885991529547E-09  1.04639685353995E-07 -1.19674490407372E-06  1.66959657527678E-07  8.12800488321914E-07
  1.42372551272095E-07 -1.82233384859603E-07  6.62497767593191E-08  3.95080023239725E-07 -1.03622632417988E-06
 -4.56873469270831E-07 -5.77889985920685E-07 -1.50235871110727E-06 -6.49595294777619E-07 -1.49930391026632E-08
 -1.90819371801498E-07 -6.81760479549441E-08 -9.51479037206600E-08  1.59395943523146E-07  8.87816422706264E-10
 -1.04895199201806E-07 -4.69898782243749E-08 -1.75042077653969E-07 -1.35297358019869E-07  1.45744635480312E-07
  6.61507690483245E-07 -4.41681408042759E-07  4.43582874227253E-07 -1.51749417747381E-07  1.63374799506481E-06
 -9.40850640413660E-07 -9.37693118225499E-07 -6.72220431691033E-07 -8.46908992902859E-07 -6.59693321622323E-07
 -7.10579879036941E-07  1.25619593109660E-08 -8.84308654425361E-08  8.07133670578747E-08 -3.72829298800234E-08
  1.59439609251555E-08 -1.60842911596445E-06 -8.17399485282962E-07
* ORBITAL    1    5
 -3.95997027059007E-05  9.99996823487955E-01 -3.95977009899410E-04 -5.50801256924483E-05  1.26868127770175E-04
  1.00937783079402E-03  5.70659084992283E-07  1.67327284532533E-05  4.68485215202609E-05  4.41128522007538E-04
  1.30819536813907E-05  3.20858853317824E-06  2.20609326753447E-05  5.21150580472681E-04 -9.54927234546428E-07
 -2.32447446842698E-07  2.20090065047054E-05 -7.72083315753841E-06  3.93011468621329E-06  1.07198464307291E-05
 -9.39295579371576E-06 -5.13295161163005E-06  7.16112464111608E-06  2.46598817453139E-07 -3.89858647548299E-06
 -3.39626117558471E-05  1.94605953390321E-05 -6.78122181667794E-07 -6.62353388850085E-05 -1.95503044147217E-05
 -4.55219096398935E-05 -5.29080913433080E-06  2.93410044748112E-07  3.12977187521251E-06  1.25324603191079E-05
  2.06608688579628E-06  2.77541283930943E-07  9.66926646687490E-07  1.04409277085321E-06 -1.40225577908325E-08
  2.62052625704147E-07  2.60341635112851E-06  1.00943291303046E-05  1.79414140809801E-06 -4.37394789873279E-06
  4.73784301602761E-06 -9.36048240133576E-06  3.68039399981424E-06  9.57123038486123E-06 -3.50364865122703E-06
 -9.99698627049785E-06  1.75260619655340E-06  1.19469708211457E-06 -4.00532458814755E-06 -3.21669285131702E-07
  1.88889767763380E-07 -1.12654650806001E-05 -4.38914790612391E-05 -1.57347529426601E-05  2.96488610288855E-07
  5.04444646856112E-06  1.78073877720529E-05  2.67141164807850E-06 -1.52176261613660E-07 -2.23219071862555E-06
 -8.27827467367791E-06 -9.21678388320073E-07  8.71272590745640E-08  1.62199336529008E-06  4.62023448721872E-06
  8.09835159822342E-07  7.30767482110948E-06 -1.00951541768521E-06  6.73320344300398E-06  1.81778237575804E-06
  4.26454682914217E-06 -1.84024113494173E-06  1.55341406566662E-06 -1.44892770425649E-06 -4.06869283979697E-06
 -2.23023697872676E-06  2.47496333860595E-06  5.98953333763522E-06  3.92946565494929E-06  3.20339822590661E-06
  5.35441133654434E-06 -5.29824741049864E-06 -2.67298592059974E-06 -1.57342609980343E-05 -1.77209270114309E-05
  2.25165227397508E-06  2.83461087327714E-06  1.89591972296812E-07 -6.22235796918052E-06 -9.80035496300871E-06
 -7.98963738944182E-06 -5.03507246975393E-06  1.23279113038825E-05  1.78348842974100E-05  3.63245228102267E-06
  1.03150667171040E-05  6.31746418241858E-06 -7.21113830789241E-06 -1.27819619075309E-05  1.33212244582448E-05
  1.30791713695363E-05  5.03508526570550E-06  4.76557368844248E-06 -1.75909608135960E-07 -2.42149923375647E-06
 -1.74224032899952E-06  6.38982842074487E-06  8.83113736164648E-06  1.84765125160565E-06  2.27244664439855E-06
  2.60422359380522E-06  4.35820991571805E-06  6.82288037576697E-07  3.68400376761654E-06  1.55661852300288E-06
  3.62507448920713E-06  6.09744613537801E-06 -1.02782876871605E-06 -4.34018513431812E-08  3.25232116884653E-06
  5.79530883444531E-06  9.59630939371034E-07  5.74734066806607E-06 -2.36167918941412E-07  1.60097387726346E-06
  9.98548780693837E-06  2.08745419523517E-06  8.59136552479079E-06  5.45962478998586E-06  7.59634092352986E-06
 -3.82426172173519E-06  1.50788114685557E-06  7.54338917705513E-06  8.93798535210561E-06 -6.67152386577025E-06
  2.03510366851205E-06  2.89930313409858E-07  1.70264815159775E-06 -6.08416709284253E-07 -7.69225738874366E-07
 -1.04950933838139E-06  4.88467555990500E-07  1.89542224595911E-06  2.60843420033827E-06  2.11899348971759E-06
  7.86753057785675E-07  3.55218138358571E-07  2.31966391736225E-06 -1.30369222374218E-06 -7.71509452367751E-07
 -4.94881922569999E-07 -1.03130088420582E-06 -3.99133556476989E-06  3.02064133989321E-06 -6.01222232860767E-07
 -2.82047485739077E-06  2.87996806917857E-07  1.43173267134184E-06  3.53889553646070E-07  8.54092635427982E-09
  3.75404230605457E-07 -1.54234717854466E-06 -5.10227502601923E-06  2.79693010156452E-07 -1.92812633486236E-06
 -2.23058317444248E-07 -2.18291669420098E-06 -9.05876865140716E-06  1.24694100448292E-06  1.86354880621628E-06
 -1.82617726319855E-06  2.80698501549653E-07  1.05566057475130E-06  1.24396318323059E-07 -2.00790721828830E-07
  9.75426389687146E-07 -1.33154100122294E-06 -7.01003907700329E-06 -2.07885980414861E-06 -1.41495437082815E-06
  3.17148769018108E-06 -1.48388034082702E-06 -4.30751553669770E-06  1.22419961537667E-06  2.22285792707353E-06
 -5.11047723121368E-07 -2.33226770589733E-06 -1.02546115267693E-05  2.27060946288553E-07 -1.40918867581969E-06
 -7.70108086802902E-07  5.88246960259951E-07  2.55708160415330E-06  1.19266940411776E-06 -2.55284283112681E-07
 -6.86988875009945E-07  2.76389522801777E-07  9.99764208576814E-07 -1.60201805996790E-08  6.18801177304513E-07
 -1.67290668030171E-07  2.47785204761729E-07  1.01885179439480E-06 -2.17468987667094E-08  4.53921845561458E-07
  7.09095005965882E-07 -1.24517449306575E-06 -6.87618869747139E-06 -3.39581791580917E-06  2.07835534364640E-06
  2.37039127002234E-06 -5.11642982554683E-08 -1.00429446856972E-07 -1.82983215513503E-07  1.01906174999651E-07
 -1.11916786013214E-06  2.83673832366398E-07  1.46418533757959E-06 -1.06254894424202E-07 -2.36919016260906E-08
 -2.66611726755510E-07  1.65544706526084E-07  9.29010615487763E-07  5.56922752757713E-07 -4.06399267725456E-07
 -1.15414416957855E-06  3.67751868514794E-07  1.54807032175180E-06  4.39313605397377E-07 -6.07147111436604E-07
 -6.90131486237779E-08  1.23844049369069E-07  5.70154192880323E-07  8.43486618964991E-08 -5.39661550228014E-07
  2.02721539798778E-07  6.09304578958282E-08  1.51584759525819E-07 -8.60686508345103E-09 -1.68635622061554E-08
  8.87449856005442E-08  1.26098150017960E-07  4.28992910921003E-07 -7.06842567333236E-07 -6.58069639824503E-07
 -3.89048979198278E-07  3.36184344039007E-07  1.90951713022364E-07  1.83118008324788E-06  3.75218049422622E-06
 -3.08596077323750E-07  2.47712170972848E-07  1.46032193419309E-06 -8.15024515999878E-07 -5.62036034251405E-07
 -1.03683712223524E-07  1.32148786810163E-07  9.01820223168265E-07 -6.19234838677644E-07 -7.35911534633517E-07
 -8.27071087532249E-07  1.63939153275594E-07  7.85896888728591E-07 -4.58647731069655E-07 -5.69257923005279E-07
 -2.59616069471077E-08  4.69084546640895E-08  6.22433177960702E-07 -1.21579916640985E-06 -7.76756748654928E-07
  7.36871108658573E-07  3.43351184619925E-07  8.07483259481998E-07  2.57117203382671E-06  5.43914662666022E-09
  8.33976150706368E-07 -2.15361904870872E-06 -6.14401816974532E-06 -9.37898467705746E-06 -6.82932948832650E-07
 -1.15969889098450E-06 -3.25073994282925E-06 -8.05597932433445E-06 -8.53082951469271E-06  2.16570085774214E-07
 -2.16762399587440E-06 -2.42132356022641E-06 -2.25105631067896E-06 -7.64247041817484E-06  3.70172666794725E-06
 -1.18223091813963E-06  3.84186004435875E-06 -2.25958080012457E-07 -1.60336422594858E-06 -1.63731676649100E-06
 -2.02186760966342E-06 -2.44780033112689E-06 -9.20942650128145E-07 -1.53648437088539E-06  4.01160155195391E-06
  5.51610141467183E-07  3.47430423154933E-07  2.00024239810123E-06 -1.07323628431282E-06  1.18082127376080E-06
 -5.35071369491632E-07  5.90522018757574E-07  2.96935742202431E-06  7.26779269012735E-08  3.24736236794322E-07
  5.58041169311410E-07  1.33218514721353E-07  6.16543508581421E-07  4.13216848014783E-07 -1.04222851726263E-07
 -3.18530474998426E-08 -5.99333689579969E-07 -1.37066390323277E-06  7.15347208502590E-07  3.15489037355613E-06
  1.07037515671797E-06  6.83932113610141E-07 -1.03738164818230E-06  3.08244739344400E-07  1.14301214819056E-06
  2.16814637361664E-07 -6.26816689748922E-07  3.54441256233559E-08 -2.05631075869209E-06  3.41378729056783E-07
 -1.33084166662007E-06 -1.07230702054404E-06 -7.79032309443078E-07  1.74855193474643E-08 -9.93083470396278E-08
  2.68248709609035E-08  2.93447162580330E-08  2.61330548310164E-07 -1.12319147611671E-09 -2.03876469901722E-07
  8.08214787645258E-08  1.44968362669838E-07 -9.28298824432156E-08  1.06561973767988E-07  6.20727040418972E-07
 -1.09414419445318E-06  1.92866599674667E-07 -1.79517941852240E-07  5.28438936667904E-07  2.66752287279120E-06
  7.02284456587138E-07  8.90195572175790E-07  6.72379729400964E-07  2.40877710065117E-07  1.42166120611425E-06
 -1.28685808739012E-06  6.90933143390930E-07 -1.82044556602458E-07  2.74708633128761E-07  1.51145419826709E-06
 -5.56316917930720E-07  4.47277445462313E-07 -9.77599964385690E-07  3.87934507554645E-07  2.44063043352817E-06
 -1.61191354924283E-06  5.92695040394289E-07  1.81260652134778E-07  1.66248123810823E-07  7.87469350496249E-07
  1.51184210686980E-07  2.35528070089944E-07 -6.51810603072009E-07  1.74282451717414E-07  9.18327542737720E-07
 -3.20436062628356E-07 -4.50691398871035E-08 -7.24183227376677E-07 -1.98534892759203E-06 -2.43362847459078E-06
 -7.44638280464751E-07 -6.81804234345596E-07  5.32436556484842E-08  1.60426521113539E-07 -2.48768230554167E-07
 -1.18691922225062E-07  1.12103258172144E-08 -1.27536581781703E-06  2.76545928878745E-07  1.41010933785387E-06
 -2.73491508960930E-07  1.34676936825609E-07 -1.43930885791523E-08 -3.07879716280868E-07  1.81856680905887E-06
  5.97346647041439E-07  3.29205245659071E-09  5.14694470140355E-07 -3.26508885141687E-07  5.76042690687874E-08
  3.29916469106510E-07 -4.33935061628837E-07 -7.85407324975767E-08  3.04745470943400E-07  2.16009247694310E-08
  1.85636056544829E-09  2.37721250901382E-08 -9.80737351599043E-08  6.29194764553672E-08  4.29566114326889E-08
  1.03309541305343E-07  4.75810924844740E-09 -9.07082741213518E-09  3.84954277648393E-08 -6.54063028488168E-07
 -1.15979836923742E-06 -1.64925778723979E-06 -1.02040400350754E-06 -1.00835318219249E-06 -9.34621176097016E-07
 -4.54599781044382E-07 -1.35601035151415E-08 -1.51251248773375E-07 -2.59394827949292E-08  4.50579163456506E-08
  1.35453549278696E-07 -6.15078784083998E-07 -2.80338176254065E-07
* ORBITAL    1    6
 -2.77895199416313E-07 -4.55849596253920E-06 -9.74091023585338E-06 -3.89295008631177E-05 -1.43322930583661E-05
 -2.72294373008845E-07 -4.55134717609984E-06 -1.51004809464766E-05 -1.58194203402749E-06  1.45639189099636E-07
  2.70619871056436E-06  8.93403820323008E-06  1.22234035171202E-06 -1.67840713546753E-07 -2.44440960209055E-06
 -8.00359905103668E-06 -7.30524865513534E-07 -2.04433776650510E-06  2.99130394842978E-06  5.84214061517564E-06
  3.24174316171918E-06 -2.64505461554434E-06  9.91682173482228E-07 -5.43635423076322E-06  1.29321538211013E-06
 -7.85945706432172E-06  7.36431522520139E-07 -9.97502101447253E-08 -3.08205036242484E-06 -3.69619067415998E-06
 -1.76809760520804E-05 -9.28726574477104E-06 -7.65886112072333E-08 -1.57683388704894E-06 -2.94290880387218E-06
  3.41895851937673E-07  2.19144781194304E-07  3.51835548537555E-06  1.07073123671426E-05  6.32241759257691E-07
 -8.18890827601889E-08 -1.29538001038934E-06 -3.67390281969668E-06 -2.75965345828264E-07  2.87862182205866E-06
  3.10840442156423E-06  8.82266832005831E-07  1.37511895276718E-06 -1.02933525732789E-06 -1.38573314352828E-06
  3.23605632170931E-06  2.41138847333397E-07  1.00122687796555E-05 -5.79540262830576E-07 -4.02073825517303E-05
  9.99995826767528E-01 -4.06631510544580E-04 -7.85798484281986E-05  1.20286880276562E-04 -8.61313433195028E-04
  4.13980057301141E-06 -1.27780802206786E-05 -3.91859674445200E-05  6.14582501816958E-04 -6.20208700580385E-06
 -6.45214354833125E-08  2.47909417090839E-05  1.11307112956499E-04 -2.73507859590774E-06 -3.25181809894034E-06
  2.27308246643160E-06  8.26583156621600E-06 -3.60251049464635E-06 -1.17937190528168E-05  9.45336777140684E-06
  1.46963324318309E-05 -9.01373110966979E-06  8.52603939494023E-06 -8.91950315629076E-06 -1.48980874125768E-05
  1.12482741947024E-05 -4.16302407590511E-07 -3.87095960302601E-06 -2.44240384174652E-06 -4.04234537446170E-06
 -7.40228870145837E-06  1.74116037062867E-06  4.56303929940956E-06  1.84395317086287E-06  9.35188100042317E-07
  3.72228860744308E-07  1.15843921172297E-06 -7.67294204518626E-07 -7.49406858377706E-07 -4.20233493473124E-06
  2.24678631147912E-06  4.99174630059334E-06 -5.02611727596405E-06 -5.80958782320554E-06  3.77202651084755E-06
  1.27315152557439E-05  7.80830360909850E-06  5.24397319149221E-06  8.55449491488175E-06  8.84159570573230E-06
  1.10081817498668E-05  9.74952365799386E-06  1.00977379253139E-05  3.74773658571903E-06  1.30948414424678E-05
  8.83646703763873E-06 -6.60211397530376E-06 -7.04141322273373E-06 -1.71264503851717E-05 -2.07162248203871E-05
 -1.53339996846529E-06 -4.90627292831545E-06  1.64791693655618E-06 -1.43532030873111E-06 -3.73174382256277E-06
  9.29985357081579E-06  1.24402085686526E-05  2.00170178595258E-06  4.84011205460449E-07 -1.29390321167175E-05
 -1.62663054190170E-05  4.47910007729788E-07  2.44295891678720E-06  1.08584130315649E-06 -1.56802808804374E-08
  1.13652364048596E-06  6.60629145099341E-07  3.14468469867740E-06 -6.19758423432712E-08  9.86130214474475E-07
 -3.41981186408673E-07  1.31298979504990E-07  1.00727016052912E-06  2.05340092698271E-07 -2.56282266341411E-07
  2.84508778451838E-07  3.80145613563418E-07  1.82144087262303E-06  1.80450573210992E-07 -6.67634741908342E-07
 -8.47658111348589E-07  1.59515352730878E-07  1.10864139786883E-06  3.85741033399279E-07 -4.29656025611837E-07
 -1.62226768559506E-08  2.01585182021724E-07  1.38285871875735E-06  4.24095899645987E-07 -8.09237614768187E-07
  8.71894964287998E-08  5.78142423859518E-07  2.73946449658570E-06 -6.29583880794260E-07 -1.18383521923202E-06
  6.72252687998740E-07  2.53334302017805E-07  1.28772643268133E-06  1.75202768910861E-07 -1.48638194728127E-07
  7.55099607302249E-08  2.29038158305005E-07  1.51887903454045E-06  1.32964430514042E-06  9.06638755825901E-07
  1.67542903081608E-06  4.34489989834515E-07  2.58199871821157E-06  1.40179396701397E-06  5.24296830047030E-07
  5.36942201090970E-07  9.63192143120114E-08  4.92248558821408E-07  6.32580859706711E-07 -1.57061640610474E-07
  3.20357591617334E-07  3.00699113093662E-07  1.18040872321470E-06 -8.54435498180215E-07  6.80974322971726E-07
 -1.10817489148838E-06  2.95754436543561E-07  1.64160108930425E-06  7.05915609463464E-07 -5.36051491438220E-07
  5.68525297354787E-07  1.67197905485772E-07  9.12686313496038E-07  1.61384310253527E-07 -3.39832815242232E-07
  4.48696588808758E-07  1.79588766897909E-08  6.53525279136881E-08  7.76446994071246E-08  3.75307383307029E-10
 -5.32648135806608E-08 -8.50216148709776E-09 -7.63776541539999E-08  1.95277626433333E-08  1.07061184393933E-07
 -1.26797736226034E-08  6.22273003446976E-08  2.55738728505450E-07  1.82110984040177E-07  5.92842840734874E-08
 -1.73445078868805E-08  1.22120081524530E-07  7.78792442282439E-07  6.57003897163091E-07 -5.64825195793114E-07
  1.91416455117859E-07  8.70945237351981E-07  3.08911725010083E-06 -1.11325879379561E-06  2.06576124923016E-06
  1.62620353368643E-06  1.85786828752951E-07  1.04696193816823E-06  7.65054535203153E-08 -6.75759560463584E-07
  2.42270302845301E-07  2.16508143678302E-07  1.29470247836663E-06  1.01473727858401E-06 -6.60502719500559E-07
 -6.37920793669919E-07  1.09689396313244E-07  5.55178812037588E-07  4.29686509307024E-07 -2.63701568984564E-07
 -2.11025105891323E-07  4.39459372629292E-08  1.53289437844518E-07  3.46496073363069E-08 -3.31315489429111E-08
  6.31131497119276E-08 -1.37734000700899E-08 -1.26049587532053E-07 -1.25131729429637E-07 -4.79566302482027E-08
 -5.66473491162105E-08  2.09757620769138E-08  5.64800229083130E-08 -3.48077463168252E-08 -1.20207521001474E-07
 -1.33727532886583E-08  1.59602440112940E-07  9.10784577409606E-07  3.26607105162173E-07 -5.41231275067012E-07
 -1.54005139436923E-07  1.83294624052634E-07  1.13870392131338E-06  3.42039125591021E-07 -1.44518005953671E-06
 -4.03200290999003E-07  1.80548586469504E-07  1.30577307303375E-06  1.62324846436654E-07 -1.36162933216446E-06
 -4.06635614855278E-08  9.59920798616798E-08  3.87758519876374E-07 -6.24437245627501E-09 -3.00628781587370E-07
 -6.13584591716936E-08  1.49331731324664E-07  1.02102342316234E-06 -1.72099589381541E-07 -8.65560920437891E-07
  9.94850170531214E-07 -1.53956868667156E-06 -7.92819576599498E-06  1.35610751069280E-06  3.03250301382222E-06
 -3.01227710204813E-06 -1.26770511025285E-06 -1.40177710927275E-06  1.72592826769966E-06 -1.20509238625719E-06
  6.06339915900992E-07  2.06730853148895E-06  1.96462742432733E-06 -4.70092226124094E-08 -3.75235378877309E-07
 -3.14772393376729E-07 -1.71243037723749E-07 -5.65821072605167E-07  8.93651139210238E-08 -5.95602558202102E-06
 -1.07931192715478E-06  1.22220509932078E-06 -6.61424743367378E-07 -7.08926911335439E-07 -2.44571941340820E-07
 -4.25240916025171E-07 -7.67212928418898E-07  6.90326710041402E-08 -1.35434741710368E-06  1.25672634497876E-06
 -6.72642861524182E-06  9.37073616021899E-07  6.96699220690377E-06 -7.87450810731728E-07  1.12824417267429E-05
 -6.31430600653446E-07  1.46163496735989E-06  6.63436009798597E-06 -6.63673575682529E-06  6.53579604367685E-07
  7.13849559256831E-06  1.84142376488363E-06  8.94172599488924E-06 -9.10820373068028E-06  7.13568830254347E-08
 -7.16630919062958E-06 -8.86953785556412E-07 -1.52651717499692E-06  8.45186492015240E-08  4.63037816308337E-07
  4.28757470474127E-07  2.34153650590109E-07 -1.39297640066354E-07  2.60589318468811E-08  2.90699626798947E-08
  1.64463210850721E-07 -5.38084406380746E-08 -8.30035006805671E-08 -1.41842008885196E-06 -2.33108201149302E-06
 -1.57302172938941E-06 -1.13493921082506E-06  1.87805640104329E-07  5.21672938192321E-08  2.14466484834448E-07
 -2.10062565867728E-07 -1.72972956297695E-07  2.10774646528687E-07 -3.65328738740126E-09 -1.63549031547054E-07
  1.35529250670009E-07  1.53211218523171E-08  7.87199351650459E-08  2.99585211298433E-07  1.36538720012921E-06
 -3.71153985001432E-07  8.13002982851608E-07  2.81473714371890E-08 -6.39052704097431E-07 -1.83547528666241E-06
 -3.78429906100636E-06 -1.43911606926941E-06 -9.57302586718751E-07 -1.30078958464981E-06 -4.33611441099817E-06
  1.87282737997328E-06 -1.57720980660942E-06  5.89162923665708E-07 -1.39100015145937E-06 -3.87283634670420E-06
 -1.63663600187604E-06  1.31396900794598E-06  2.03940315998100E-06 -2.09695439667379E-06 -9.18141679758596E-06
  9.19801621842829E-07 -9.20192552385719E-07  1.06065713956209E-06 -2.15489862316501E-06 -9.21506373784037E-06
  4.93441483625396E-08 -1.36119582871521E-06 -1.79571166955922E-06 -1.29872194962060E-06 -6.82442484997273E-06
  3.23553971762488E-06  1.80167665190661E-06  7.60223396477788E-07 -1.00498057084157E-06 -1.02108876746792E-06
 -9.93356005505102E-07 -7.80873476221201E-07  2.96396976434841E-07  1.13849682872531E-06 -1.89018338541170E-07
 -8.28212682422385E-08 -4.44521348139275E-07 -1.86778515566527E-06  3.75922577918507E-07  1.96341977041692E-06
 -1.77415012849021E-08  6.94819138994737E-07 -2.92717880788176E-07 -1.09966723559176E-05 -5.82290761649405E-06
 -5.32543375782151E-06 -2.59899830880002E-07 -7.80171725619826E-06  1.68122680628074E-06  5.56105760482216E-07
  2.40498952276069E-06 -2.49223767806138E-07 -7.12445620650067E-07  9.07894516013214E-07  6.20086965893227E-07
  2.73924189587627E-06 -9.28740083250686E-07 -7.71865726780994E-07 -7.46151756972735E-07  3.01347333321253E-07
  1.18089855316864E-06  2.30172533933363E-07  8.43438834983618E-07 -2.37837677453286E-08 -5.52373425270730E-06
 -2.29939998568638E-06 -1.18701378791228E-06 -8.91868393813930E-07 -5.90582085276897E-07 -1.98404197128003E-06
 -1.98751904215882E-06  3.01906547148483E-07  1.13426078416122E-06 -1.10172025350797E-07  5.69103613872453E-08
  5.13200021964571E-07 -2.05950675929537E-06 -2.42256742244356E-06
* ORBITAL    1    7
  3.55210393179086E-07  2.20428812985389E-06  1.32657421551123E-05  3.41693859127470E-05  2.16207650714544E-06
  2.36406911652335E-04  3.57962288526231E-06  3.72000432017306E-06 -2.20068616779433E-06  1.59847202561360E-04
  4.52513458972514E-06  2.62268161016477E-06 -3.16282479238205E-06  1.63904955264778E-04  3.13435660082282E-06
  4.05865799168743E-06 -9.70118259811308E-07  2.64956718760764E-06 -6.52730953085506E-06  1.22872220619624E-05
 -5.09240469842328E-06 -1.08506067018823E-05  2.37028599349631E-06  8.79805535946026E-06 -4.74883897171270E-06
 -9.35661875260402E-06  3.48981914254188E-07  1.04806542570060E-06  5.25100029617706E-04 -1.70512725661077E-05
 -3.86813777152323E-05  3.61568420359113E-06  9.01210669113879E-01 -3.33688520037571E-04  3.03547489664859E-05
  4.66598527689543E-06  1.29951750943226E-01 -3.58160733419453E-05  2.52805056655259E-05  2.17051346304219E-06
  4.13437632736892E-01 -1.47560826480217E-04  1.10919034681990E-05  1.19836755379276E-06 -5.86485075000319E-05
  1.07573611965179E-04 -3.22920136468066E-05  5.06361989347651E-05 -1.63122592581313E-06  1.61861056699977E-05
 -2.74211878672053E-05  4.53888988894224E-05 -2.50585434959573E-06  1.15406805467721E-06 -1.70205886709956E-07
 -1.26587948038509E-06 -5.90200710218389E-06 -7.82195392029920E-06  8.20210776277799E-06 -1.33384943135239E-05
  2.83638626061808E-06  9.37355022457830E-06  6.92517983047493E-07 -3.79209546457136E-05 -2.60237910257664E-06
 -3.81245429906212E-06  3.62919748889708E-06  2.92292332010326E-06  2.64259871706329E-06  1.09956803143053E-05
  1.84882735393042E-06  1.06952546809163E-05  2.97424722176347E-06  5.11097233751370E-07  3.46712509229432E-06
  5.94227169538653E-07  6.39820253963479E-07 -1.01272244810936E-07  7.91199144400371E-08  3.85144156886027E-06
  4.21328985077574E-06 -4.30853923133634E-06 -7.39619358102119E-06 -5.55348849237615E-07 -1.88537377987598E-05
  1.12727481835424E-05 -1.05216401912754E-05  2.10799714912487E-05  2.25728809831801E-05  1.18414312095510E-05
 -7.25311742614189E-06 -2.04403049960789E-05 -8.24757975648775E-06 -2.97188864600399E-07  1.17737064294333E-05
 -1.91956109557175E-07  1.83213233630184E-05 -4.17247959952873E-05  6.54905385536907E-06 -5.82519195513436E-07
 -3.38792100722302E-06 -7.88578705514583E-07  6.30709488608439E-06  6.38992464170592E-06  2.46314549291725E-06
  2.83448458721218E-06  2.67729953856885E-06  3.32288544200947E-06  1.02984388603633E-05  4.60765062781560E-05
  2.50447386752557E-05 -5.14687644062378E-05 -1.51999500584440E-05  1.25291638676517E-05 -1.59834385010035E-05
 -1.71633761797499E-05 -1.28028624937325E-05 -8.09434506357951E-08 -3.70988197818647E-07  1.37392941802713E-07
  1.58921535130217E-07 -3.64785707445205E-07  1.93650432295325E-06  2.22516507054042E-06 -5.17357129768014E-07
 -2.37373131660776E-06 -1.55768206213880E-07 -1.16942717850929E-06 -6.94308586626667E-07 -6.39323709291533E-07
 -1.29971521783630E-06 -2.11215365797430E-07 -1.62168523763672E-06 -1.20720238359997E-06 -1.28547418393437E-06
 -5.01854371765772E-07 -8.77649404892531E-07 -4.40536973043648E-06 -2.10483069855575E-06  5.42808038973311E-07
 -2.65173200306463E-07 -2.86322074267342E-06 -1.16717700726631E-05 -9.08440593886179E-06 -2.38741419231329E-06
  6.67570997741697E-07  4.45383889103773E-06  1.96677284314239E-05 -1.72786164929187E-06 -5.92704289983186E-06
 -1.78905680628138E-06 -2.71624785001675E-06 -8.48026935745370E-06 -9.04194793138727E-06 -2.78761718853093E-06
 -7.75187057433165E-06  1.56919248767132E-07  5.76278879987993E-07 -2.73157736211803E-07 -2.23427136507410E-07
 -7.91727969459142E-07 -9.03809645867342E-08 -4.46581549018750E-07  1.00636927825819E-07  7.62016299076739E-08
 -1.04728376597679E-07 -5.78273441687832E-08 -4.03974184138919E-07 -2.43214205402524E-07 -3.23801256034478E-07
  3.29461913701332E-07 -2.08819434614990E-09 -6.81383532942526E-08 -1.85238930498692E-07 -8.86569893249165E-08
 -4.82980484187790E-07 -6.33394028359106E-08 -3.02171765170320E-07 -1.85891419135093E-07 -1.21834336308044E-07
  1.55380991652657E-07  1.25429910286152E-07  7.50891935415368E-07 -6.41550476123717E-07 -3.79154974750095E-07
 -3.90936876483755E-07  1.38649195269572E-07  3.92371241311942E-07 -6.24399052169461E-07 -3.77181369679379E-07
 -1.43391962870066E-06  3.01417011704194E-08 -1.72265676929989E-07 -1.31338528553660E-06 -6.58097825824478E-07
 -7.02987920245319E-07  2.35142413269839E-08  3.64917243059236E-07  1.88067215521099E-07  4.12933703211101E-07
  9.13791006993033E-08  7.88466786334376E-08  6.19888165578040E-07  3.35910108226826E-07  9.18757792308518E-08
  1.91315905929608E-07  7.27161759146849E-09  3.48290786038901E-07  2.73068455261479E-07 -1.16301223873946E-07
  1.39981999441927E-08 -2.11876971818341E-07 -1.10742200472984E-06 -1.61811088818795E-06 -5.86891561754262E-08
  4.28729131874443E-07  3.33708565251852E-08 -2.39879037541000E-06  8.08859144354744E-07  7.63014646064412E-07
  6.53302383868044E-06  3.53213032664246E-08  3.32486898914675E-07 -3.04726548654702E-07  1.01245083635139E-06
  3.55103788861649E-07 -1.84297358426346E-07 -1.39166191351312E-07 -2.47027288841285E-06 -4.76917097874079E-07
 -1.42928521615686E-06  5.92945812338965E-07  4.87468937549579E-06  4.47416787116102E-06 -5.25984659634820E-06
 -3.65359742349707E-06  4.16313848321545E-07  1.76917005044681E-06  5.23931622631875E-07 -4.25014135944997E-08
  3.58292330374968E-07  1.78138086717768E-07  9.92836747662347E-07 -5.31797462755009E-08 -5.99391944782368E-08
 -1.65320709128591E-07  5.72582316569619E-07  2.59405231096129E-06  1.10466359993067E-06 -6.71748364838580E-07
 -3.69954063870834E-07 -5.77969636165101E-08  3.07831263970843E-06  7.16659014048383E-06 -5.16108259717336E-06
  6.23584099859163E-07  2.15657753372620E-07 -2.93169890529664E-06  1.60541751236073E-06  7.71865875266436E-06
  7.22784276373455E-06  7.41488065284239E-08 -3.94125964320561E-06  7.00979493323822E-06  1.10257653896186E-05
 -2.56056064813406E-06 -2.67294194110938E-07 -8.83006431859915E-07 -3.06967861445645E-07 -2.02778263225526E-07
  5.51681649717865E-07 -3.48128649894132E-08 -1.18575866617434E-06  3.26095940313648E-06  1.86370307138177E-06
 -2.18794890426715E-06 -1.90978340773817E-07 -1.03623863802937E-06  2.62274787364534E-07  2.61654632311899E-07
  6.15695600954764E-07 -8.79877776399320E-07 -9.92936057825794E-08 -1.95393566918691E-06  1.90246909374673E-07
  6.49027144162511E-07  6.38107141865802E-07 -8.51288545306695E-08 -1.04249925004778E-06 -1.70156895019084E-07
  6.76091069936957E-07  5.19401731066775E-07  1.43897732134409E-06 -1.36508694628826E-06  4.68568168778074E-07
 -1.39086133380139E-06 -2.37635697093278E-06  1.78000228704667E-06  9.14657389825936E-07  7.39400168272737E-07
  1.82211971055584E-06 -1.18529319526839E-06 -2.95739699692479E-06 -7.18407339134474E-07 -2.86457967639176E-06
  1.83863858290783E-06  1.31346795207039E-07  1.21548134122125E-06 -4.29786435133489E-07  1.78915453381647E-06
 -3.03551974868723E-07  3.84784683124568E-08  4.15112297067611E-07 -1.15617715819869E-06  2.95357875383691E-07
  4.65324417774507E-07 -5.89795772037950E-07 -2.93949785733619E-06  8.62561645442461E-10  4.31832817063227E-07
  5.18321723756858E-07  6.49194511687125E-07  2.54317228816927E-07  1.49980197792328E-08  1.56491635130047E-07
  4.37835291150109E-08  1.80897204834179E-07  1.03238712920970E-07  1.55975983184982E-08  1.10207994031697E-07
  9.53801649156790E-08  7.86548200884522E-08 -4.41782086008639E-08  4.90198242229367E-07  2.53944611435893E-06
 -1.81663147305652E-06 -2.31833321337583E-06 -2.48928504336596E-06 -8.37883401400558E-07 -3.73927642081645E-06
  1.71983620342982E-06  1.21110066437691E-06 -1.01085589580054E-06 -1.94897852839893E-07 -9.94699197232163E-07
 -2.09745457128828E-07 -2.17061978018010E-07 -2.98124756765841E-07  3.44444293214532E-08  4.45651121033402E-08
 -2.56123471876662E-07 -3.56915601109023E-08 -1.40599898292419E-07 -5.67836440986806E-08 -2.64553556771019E-07
 -3.92541872821125E-07  2.06111929119042E-08 -6.62036862486985E-08  3.49555137974290E-08  1.28980926305329E-07
  4.45197316327320E-08 -6.11222807094600E-07  4.10029406992461E-08 -6.76923654847387E-08 -3.41207155626458E-07
 -2.45344076080902E-07 -3.34780493424802E-07  9.01906977859284E-08 -1.33175817188774E-07 -8.81499261045184E-07
 -3.48717295524526E-07 -1.71448689038218E-07 -2.78678416900422E-07 -2.58088156060633E-07 -1.59766941729876E-06
  2.25429539300296E-07 -3.31667914133421E-07  4.85202646145978E-08 -7.42065868015460E-07 -3.19664880816326E-06
 -2.58946603940045E-06 -4.18154849190867E-07 -4.78829522121285E-08  5.17616611380627E-09  3.97180305337052E-08
 -2.28895521332091E-06 -6.60495545006543E-07 -2.25269046859881E-08 -2.12146389348414E-07  7.41003534523812E-08
 -7.52243891374901E-08 -1.93748374140600E-07 -7.46104016954750E-07  2.53095862131853E-08  1.57338467297948E-07
  3.47310570501134E-08  9.94608605380458E-08  1.81252902254017E-08 -3.24902717163499E-07  2.51942109279789E-07
 -1.28199120364685E-06 -5.78615417005205E-07 -5.21653894811116E-07 -3.41109853546431E-07 -1.01501079092684E-08
 -1.50302261757727E-07  2.29187582198541E-08 -1.49444893156425E-07 -8.00897785994136E-08 -2.28788642006870E-08
 -3.28341268801330E-07  1.81041344855996E-07 -2.80843653508620E-07  1.28001016301203E-07  1.94804286939984E-07
  5.87781975921866E-07  2.66122700675843E-07 -6.16450753347125E-08 -3.35859731555925E-07  6.48387805588728E-06
 -2.20214626138001E-07 -1.26068005408915E-07 -1.14693268732169E-07 -1.45934925946261E-07 -2.89278018582627E-07
 -4.54688473681432E-07 -4.22459192490277E-08 -4.22297437452055E-07  3.24880407387834E-07 -1.66153817992661E-07
  3.08668940241893E-07 -1.60719643879189E-06 -4.51777499255528E-07
* ORBITAL    1    8
 -9.51155254133256E-07 -6.29188425003094E-06 -3.28418427644321E-05 -9.11969632936333E-05 -6.27716909669610E-06
 -2.16692721446662E-04 -3.91947619835150E-06 -2.02706939784358E-06  3.05163273796181E-06 -4.63338366643303E-04
 -1.38032477240679E-05 -4.68746248529616E-05 -5.57196651887443E-06 -3.30229520195123E-04 -6.23130765178461E-06
 -1.27321166142125E-05  2.18895763312745E-06 -8.47904727150069E-06  2.49776360178190E-07 -1.03160372808912E-05
 -4.46625558596521E-07  3.58667964901682E-06 -5.35214182392449E-06 -9.93394442395719E-06  5.65806016315296E-06
  2.59053864265125E-06  5.59206031476401E-06 -1.06059667942748E-07 -9.55452903993363E-04  3.82043005379860E-05
  2.31419355357206E-04 -2.20593012506058E-06  9.25603271242348E-02 -3.29093292866226E-05  1.59512814531879E-05
  2.46857803602756E-06 -9.89688212126398E-01  3.28990454212666E-04 -1.18504403460449E-04 -1.66430334381709E-05
  1.09316762415639E-01 -5.19681890675016E-05 -2.54468451509681E-05 -3.80439574022142E-06  4.68124673611939E-06
 -1.08635258745388E-05  2.15601628069197E-05 -2.59737343536515E-05 -4.34581062551406E-05  5.86563661936104E-05
 -3.75372563174942E-06  1.20457342101347E-05 -7.23927532256703E-05  9.23476402815355E-05 -8.25310188409806E-07
 -6.01546757607844E-06 -2.95189076821832E-05 -1.00849783444699E-04 -1.16014722106267E-05  2.40878636300988E-05
  6.45124374233086E-07  7.28228058900483E-06  2.32494261278367E-06 -4.19133131659810E-05 -1.45823712079670E-05
 -5.92066942051702E-05 -7.11897186766558E-06  7.48395561978153E-06  1.27331712008794E-07 -2.59563475279927E-08
 -1.06253493768213E-07  1.77165040451280E-05  1.36194792190293E-06  1.88253241508140E-06  2.66943636359483E-07
  5.95818599769369E-06  7.60513689957981E-06  4.67848803823448E-07  1.13056984611973E-06  8.55302447266625E-06
  1.28509796027008E-05  1.95375032624091E-06 -1.16876109868288E-05 -1.31207481089049E-05  9.71615954369539E-06
 -2.26980299117586E-05 -2.82801959761708E-06 -3.77505599681264E-05 -2.46166809394977E-05 -1.71671863108598E-05
 -4.38134531963241E-06 -3.84998584036876E-05 -2.75061580935363E-05 -1.62999273417804E-05 -2.42413579625663E-05
 -1.86696233674731E-05 -2.77111634058532E-05 -9.84453472128543E-06 -2.05249257896804E-05  9.10573678820534E-07
  4.81043251555120E-06  2.76435760625732E-06  3.21578342124867E-06  3.65159289422153E-06  9.85630710670702E-07
 -1.44148341191646E-06  2.07122494798757E-07  2.40201531103457E-07  2.56668011579817E-06 -1.06569446320440E-05
 -1.65729023660626E-05 -1.66149306073570E-05  2.79281986749776E-05 -3.22678314831838E-05 -6.99622567370442E-05
 -4.90472310737573E-06  4.28367840468947E-06  1.35893755081456E-06  9.26104040889305E-06  6.00401162598452E-06
  3.81035126875626E-08  1.08375141885264E-06  3.68940535382619E-06  2.31035567923842E-07 -4.29293040128329E-07
 -4.28751669832259E-09  3.08229991924936E-07  1.89221200062258E-06 -1.97801397417160E-07  6.17818733956537E-07
  1.32796696428023E-06 -2.91047182218431E-08  5.23933484144361E-07 -8.10843338800878E-08  1.05824240085238E-06
  3.76420452542023E-07  1.07659263268883E-06  5.66938055327985E-06  2.60828733355103E-06 -1.94882302129768E-06
  9.70091131230414E-07  3.60786640359986E-07 -1.71139405135661E-06 -1.47791678571904E-06  1.42588830962615E-05
 -9.16046377736092E-07  2.38930100454741E-06  4.69914669736398E-06  2.12189399026372E-06  1.89314421937135E-05
  3.40860792618864E-06  2.10747251105658E-06  3.74661670016212E-06 -1.89174325656679E-06  1.89745745061759E-05
  2.26447356721725E-06  1.94241490418905E-07  9.08469695028479E-07  8.14119019723282E-07  3.03152560024700E-07
  5.17149890035021E-07  7.55516978936362E-09  1.11267668468398E-07 -1.80627964578681E-07  5.60129160631757E-08
  2.04305129199343E-07  3.10340399393920E-09  5.40242769929549E-08 -6.76624731810368E-09  4.30881899326845E-07
 -2.56028613237966E-07  3.19931077243522E-08  2.17251469712155E-07 -3.82291791055686E-07  1.66149666665079E-07
  1.07191487723833E-07  6.17140460848294E-09  6.07061534211198E-08  5.37694337375876E-09 -1.97284279466302E-08
 -1.85889967938040E-07  3.60996267975610E-08  2.07331193138284E-08  1.46482118204681E-07  2.35785872734338E-07
  7.24227085011435E-07  3.60553041792437E-07  1.81525104896839E-06  7.09046753274856E-09  3.76921385628422E-07
  2.37086912274273E-07  3.15921357060895E-07  1.68148408824984E-06  1.98498261403528E-07 -7.94816429916587E-07
  9.52442866911059E-07  5.49280304427631E-08  4.01134154083849E-07  2.21849680366806E-07  9.39232441620694E-08
  1.53850941382460E-07  1.43077380215164E-08  2.11491262770546E-07  2.44545560065496E-07  1.27752883465203E-07
  3.88136889804833E-08  4.40454523820518E-08  3.28053009345659E-07  3.01396561948618E-07  1.86282301667957E-07
 -1.89305566323300E-07  2.21412647506695E-07  1.10061389990195E-06  1.29768137736024E-07 -1.05792788954454E-06
 -1.12099718481685E-07 -2.89720174636590E-08 -2.04269573320085E-06  7.30647296650573E-07  1.45064182350143E-06
  6.10511242663481E-06 -3.86915240368481E-07 -2.30960589753963E-06 -2.15554116502793E-07  3.94218158448168E-07
  1.96118168454738E-06 -6.81611627764774E-07 -1.97059617152192E-06  2.30495362838232E-07 -1.34924953545230E-07
 -3.69092585459012E-06 -4.31210269404732E-07  1.20676298541437E-06  7.94311737484470E-06 -5.32071404050189E-06
 -1.66366169017886E-06  5.51370357587079E-07  2.15735244553582E-06  5.83091212148225E-07 -3.16478648574560E-07
  6.49080399602454E-07  1.84656303246769E-07  9.06408663224473E-07 -3.65078264760204E-08  4.54179049372158E-07
  6.86749940258926E-08  3.96086484742920E-07  1.45226321933849E-06  1.58796587334345E-07  1.17531747301795E-07
 -6.06683857914944E-07 -7.06957434191186E-07 -9.37023241031753E-07  5.30571551193221E-06 -3.42872427341717E-06
 -6.93024160790722E-07 -8.42935536983653E-07 -4.87194430923765E-07 -4.88947919933979E-06 -2.33092390752271E-06
 -8.24289163068936E-06 -6.59102642932140E-07  1.16276479075881E-06 -9.31186841048702E-06 -8.07815981517356E-06
  1.58782975519057E-06  2.29354057744424E-07  5.30373688967239E-07  5.04121150373183E-07  3.82673799949719E-07
 -8.07929815143743E-07 -3.82556302390929E-07 -5.09859447870715E-07 -3.06798499327544E-06 -2.48679352391294E-06
  9.15890369362617E-07  6.26209386424594E-07  3.50875433175441E-06 -1.65167349075345E-06  1.29643731416216E-06
  8.52236681696790E-07  4.59534919710907E-07  3.64464026157097E-07 -2.20033404078149E-06  1.38599589126638E-07
  2.11963650016505E-07  2.65650211739403E-07 -1.95076687791358E-06 -2.31983733268997E-06  3.23001145224966E-07
  5.47402450541585E-07  3.50104211318278E-07  5.59643403638969E-07  1.46294613319994E-07 -2.78254535110729E-06
 -1.81669609386583E-07  5.74745143289125E-07  1.21829478605754E-06  1.38594387538244E-06  6.62433894079801E-07
  1.57695009436279E-06 -3.19697728517267E-06  9.95278039884705E-07  9.82896902885419E-07 -3.09504416235545E-06
 -3.83348310405396E-06 -1.61980940721822E-08  5.30868021780427E-07  1.32214843730591E-07  1.08341510988048E-06
  4.86120423427696E-08  3.78714266843024E-07  2.47846496798893E-06 -1.08209731360439E-06  1.44749595133793E-06
  6.88263542171481E-07  2.11544682792088E-07  1.53529825182979E-06 -8.44798298800906E-07  1.05649644263643E-06
  5.50850340238578E-12  2.85311495607462E-08 -1.16763601778477E-07 -2.51859314071865E-08 -6.22393658160285E-08
  4.73086143957114E-08 -8.61523900293218E-09 -5.34160928612999E-08 -8.16363794226797E-09 -4.92781323821448E-09
  1.16936664649233E-08 -4.04215438330141E-08 -1.85194362981353E-08 -3.72438166492686E-07 -4.34928227985320E-08
 -3.60312687638322E-07  2.22994589652669E-07  4.28212829734389E-06  7.96873764325281E-07  3.40104803182179E-06
 -1.00342496848594E-06 -1.23591483611508E-06  1.27452649463818E-06  2.07281536646156E-07  9.93649174875127E-07
 -1.51387972949092E-07  6.76618882756874E-07  1.12367433102235E-07  1.20739274506204E-08  3.56644192035290E-08
  8.94860205575923E-08 -1.16631537253333E-07  1.78089404966470E-07  1.47169309596296E-08 -2.20489728801159E-07
 -2.25535139758933E-07 -6.66598364663626E-07 -1.45496238628329E-07 -1.02136587993805E-08 -1.34121595508187E-07
 -4.60641552308712E-08 -8.91688316308574E-08 -4.62501905247625E-08  3.91960177084573E-08  4.05754349209618E-08
  1.17604654117022E-07 -3.85040627813186E-07  1.56473841183877E-07  1.65481210505512E-07  7.14407080311021E-07
  1.31624771693205E-07  5.04697952430857E-07 -1.38613485806539E-07  1.36373213705682E-07  6.61454734119554E-07
  1.61390959209781E-07  3.97485480464206E-07 -1.14626548088026E-07 -6.32954829209645E-08 -1.89390573057786E-09
 -7.96086644318434E-07  1.09473103331904E-07 -1.41312879537712E-07  2.36334648291036E-07  1.10646211472282E-07
  1.88115598760141E-06  6.37132038040980E-07 -4.97073754235609E-09  4.68781073781483E-09 -1.37057323533517E-08
 -1.49351301496919E-08  6.24358728400448E-08 -5.23429878004656E-08 -6.14462284434398E-08 -1.72675470804578E-07
  9.10517210527259E-08  3.27932408491175E-07 -5.48393965455165E-08  5.53954188955359E-07 -1.17223807084376E-08
  6.16505207103265E-07  6.01000659596882E-07  2.04263311643438E-07  3.75801372876774E-07 -3.07235287570669E-08
 -6.91197245365831E-08 -3.50201712478884E-08 -1.06765887267058E-09  6.09158470866987E-08 -2.36819671771059E-08
 -7.39867359399930E-08 -7.07078155783010E-09 -3.85327993041548E-08 -3.34612538761681E-08  1.83726668055368E-08
  7.17826783602664E-08 -5.28018372804048E-08 -1.47077544463660E-07 -1.75853222551678E-07  9.05959904888006E-07
  1.21421217551401E-07  1.43163532506646E-07  3.38806415750818E-07  3.93334904513764E-07  3.13595611875853E-07
  3.03964123008120E-07 -5.66143918239795E-09 -1.40956009904053E-08 -4.66683300909223E-09 -4.49733650073590E-09
  3.49164173397288E-09 -1.40111459503317E-07  1.00014618996833E-07
* ORBITAL    1    9
  1.51184165830745E-07  8.49603888702869E-07  5.36026843819988E-06  1.16202943803633E-05 -2.62616643455308E-06
  1.26618778770288E-04  3.70076515117997E-06  7.64555635859906E-06 -1.98785053200550E-06  2.71518350241301E-04
  4.37186477554641E-06  1.29771458089874E-05 -2.89342016796388E-07  7.36137984061829E-06 -4.86758960679920E-06
 -1.59554859564817E-05  1.11317891953809E-06  6.76873298238648E-06  4.49093185936316E-06  5.00364695938489E-07
 -6.19239405270715E-06 -8.87946533872974E-06 -6.88110973486300E-06 -3.19932500430792E-06 -4.51036137853724E-06
  1.71810061687932E-06 -1.02911465038223E-06 -8.59585289362161E-08  3.86549666663621E-04  2.28635468271459E-06
 -6.62277310007644E-05  1.76988821655113E-05 -4.23380844186452E-01  1.47157033369363E-04 -3.92432185332882E-05
 -5.89923274594329E-06  6.02499064755241E-02 -8.24501461863514E-06  3.50396108370583E-05  5.90609365578073E-06
  9.03945923845605E-01 -3.11461753928681E-04  4.61770598914100E-05  7.39854104918470E-06  2.61417497342590E-05
 -4.39057958190197E-05 -6.48906807160538E-05  9.83499216715856E-05 -2.59736509666803E-05  6.43917938884385E-05
 -4.35358383200444E-06  9.24566937878646E-06  1.18675272818004E-05 -1.80507161441093E-05  3.93080177009410E-07
  2.86097627081283E-06  1.33809345410793E-05  3.84706985942895E-05  1.99927337763061E-07 -1.16823434246380E-06
  1.97578299371074E-07 -3.07269012359579E-08 -2.17407309282891E-07  1.67018596283927E-05  6.82007623578961E-06
  2.56931857680266E-05  2.46053133673931E-06  6.44158992689311E-07  1.14696127588315E-06  4.21072601401051E-06
  4.71174153087898E-07 -3.91607030375475E-06 -4.47346787902055E-07 -6.53571054162574E-06  1.99945926322837E-06
 -2.20270744671396E-06 -3.86827041849211E-06  7.86705864970802E-07  4.84734999698136E-07 -3.70207701318873E-06
 -4.97593051706023E-06  1.01473480427872E-05  4.67640840366234E-05  2.52784175980414E-05  3.42256930363183E-05
  3.59062566209487E-06  1.86973041266453E-05 -9.58209823064381E-06 -2.18460930334340E-05 -8.94365988956592E-06
 -1.06745487201272E-05 -3.31786397326722E-05 -1.20277683168905E-05 -7.35574086700146E-06  1.09764545666278E-05
  3.53909004543868E-06  2.62415287569595E-05 -4.87149062573918E-05  1.35826707436036E-05 -2.35005007665470E-07
 -1.28929214660943E-06 -7.77498236217452E-07 -1.42810986781312E-06 -8.25099792151385E-07 -3.13902600033213E-06
 -2.62235210428125E-06  2.94170486007256E-06  1.80370872893837E-06 -3.99012656848144E-08  9.52302448190836E-06
  9.53068992450851E-06  1.01068800602441E-06 -1.35059052648456E-05  1.99171995869322E-05  3.47174171276487E-05
 -9.66523069323429E-07 -7.65589613217504E-06 -6.55732337784331E-08 -5.67928833086790E-07 -4.21892791445322E-07
 -5.48451187343852E-07 -1.21468180984325E-06  8.34165560170187E-07  1.12160246175721E-06 -1.62791015998778E-07
 -7.72457013082048E-07  1.34056653959421E-07  5.56231434405464E-07 -3.30871896001791E-07 -5.69827796658273E-07
 -2.56098662526461E-07 -1.64494178694664E-07 -1.20004688406008E-06 -3.91061412144653E-07 -6.00327847150370E-07
  4.81484157074934E-07 -2.01255653876840E-07 -1.16670043307065E-06 -7.51430489531944E-07 -2.33255644607383E-07
  4.13910581575711E-07 -5.51253203877922E-06 -2.36946436938411E-05  4.84739803398050E-06 -2.63345417523624E-07
  2.60713944855994E-06 -1.41438110457871E-06 -3.82867477144819E-06  2.28864330233112E-06 -2.66626703518220E-06
 -9.26115607094583E-06  4.92546288070854E-06  2.25764803029021E-05 -6.57481462411626E-07 -6.45528107392177E-06
 -4.32421820115779E-06  2.09900932039603E-07  8.36077254240772E-07 -1.18910070727030E-07  1.72661868926379E-07
 -1.11718790160288E-06 -2.03748605440365E-07 -8.75928032398928E-07  2.06621356524887E-07  3.30561012410474E-07
  4.10059828668633E-07  1.65722320890788E-08  1.57012397383768E-07  1.96124257438183E-07  3.08345073257276E-07
  2.64389778225979E-07  4.95410373527482E-08  2.48979939156670E-07  2.10451029720589E-07  1.11109930938082E-07
 -1.59857159978068E-07  1.15228777734540E-07  3.57402494257016E-07 -4.16104557604592E-08 -5.13660154371107E-08
 -3.91379802529471E-08 -2.46886293797136E-07 -9.01136995943649E-07  6.62542779800318E-07  8.09975323450635E-07
 -9.46311445666395E-07  1.75936724973105E-07  6.40878459527795E-07 -2.14656962651428E-07 -4.88090828788907E-07
 -1.00681511825662E-06  6.01987295664554E-08  6.21145416659066E-08 -4.66914325164155E-07 -4.03743926975426E-07
 -3.33185452515724E-07 -1.64693085647492E-08 -5.39911234203270E-08  1.05867069356752E-07  1.58904156994777E-07
 -1.11513380330134E-07 -1.13243619304619E-08 -9.25535379106070E-08 -8.46942369373531E-08 -5.60922392675639E-08
 -1.57504697923081E-07  1.15819105694876E-07  4.34285007572739E-07 -3.08395151455692E-08 -1.26097775648487E-07
 -2.46104388870690E-08 -2.17072749397588E-07 -8.78864670090413E-07  1.13690205442164E-06 -7.32915320648517E-08
 -4.96911658394035E-07 -3.70130988646385E-07 -5.05275362898645E-06  2.21478589681103E-06  5.94766203961721E-07
  9.31929351950711E-06  5.35013746625159E-08  5.00061645156190E-07 -6.79529931267675E-07  9.96529544319026E-07
  6.19136472582419E-07 -5.67399414405360E-07 -7.33694856906269E-06 -4.58927582691664E-06  9.74851286970979E-06
  1.37720714946497E-05  1.20721886055152E-07 -3.03902333545520E-06 -8.69144454642488E-06  5.12670717478770E-06
  6.87713123759762E-07 -5.80677860684044E-07 -2.91115952778611E-06 -1.93291505507395E-06  1.23476138862107E-06
 -2.03748475225994E-07 -1.35365572979915E-07 -7.67611112408244E-07 -4.19591633366360E-08  2.16704785624603E-08
 -5.72233460980323E-07 -1.69488737574356E-08  1.13329082160941E-07  6.12732287475394E-07 -7.47563301215905E-07
  1.17829750210904E-07 -3.51582225021703E-07 -1.40251027559304E-06  6.09847970470667E-07  6.20349663043210E-07
 -1.51309275593463E-06 -3.27821447654572E-07 -3.51541068216071E-06  4.29443634005378E-06  5.24708105705208E-06
  4.45748760684818E-06  5.61319898705013E-07  2.66371230915597E-06 -2.10554320546652E-07 -2.59026357493956E-06
 -2.54324640261624E-06  6.41574565502438E-07  2.94371411459690E-06 -1.12883230251771E-06 -1.45332659858878E-06
  2.35183362385642E-07 -5.29378728525351E-08  3.75156369869822E-06 -6.64086844369237E-06 -8.00006602763389E-06
  3.10902838542803E-06  9.55095979237554E-08 -2.38145335628691E-07  1.62155314647475E-06 -1.10059719148857E-07
 -8.66436992968465E-07  1.70466962711999E-06  1.59283768722530E-06 -1.65608361641381E-06  6.99771857151801E-07
  4.85811732352286E-07  6.80578319999889E-07  2.33741797819113E-06 -6.64469330319692E-07  1.52967880828936E-07
  2.22309215252703E-07 -1.05025340309102E-07 -1.01309202272661E-06  3.78293440580510E-06  2.45895588848883E-07
 -3.15575960247688E-06  1.42806681494433E-06 -8.26727209538775E-06 -2.56859899833647E-06 -6.22019040134899E-07
  2.14587302537323E-08 -4.00329019579754E-06 -2.49087607145604E-06  2.09410480004197E-06 -4.53407986790842E-06
 -3.57699529926770E-06  5.49866659364662E-08  6.98969882407659E-08 -8.25624103534316E-08 -2.73602144592514E-07
 -2.43175494403184E-07  4.41479965869259E-08  2.04740126278940E-07  3.61799373882536E-08 -9.30559695876919E-07
  1.67684695188914E-08 -2.15586563185642E-07 -1.27049989935313E-06  6.03180601115066E-07 -1.51735318685056E-07
  3.56388667094955E-07  1.31826405134334E-06  1.13911141241758E-06  7.63210922712947E-09 -2.87271803045415E-09
 -3.89577555829802E-08  1.52321611566765E-08 -4.89295707353532E-08 -1.97205977725269E-08 -1.45444431889603E-07
 -1.19228252212710E-07 -8.68080678212588E-08 -8.73179410198499E-08 -5.51304025492934E-07 -1.55269159609713E-06
 -2.35453929011380E-06 -2.60400266861316E-06 -3.27198554457551E-06  9.25279072214046E-08  9.93675503572876E-08
  5.40607558462844E-07  9.43800789295135E-07  3.47730597390137E-08  1.13197336301096E-07  6.13773729617445E-07
  3.02596185125161E-08 -1.12053693448349E-07 -5.09787827941502E-07 -6.02216254346858E-08  4.33620911326142E-08
 -1.98771521177939E-07 -1.64623343747109E-07  1.56022684321594E-07  1.73609405010474E-08  1.41407218425965E-07
  1.83925720077197E-07  2.40086058919336E-07  2.12989205151373E-07  1.79683983249385E-08  1.98803030568955E-07
 -2.26691351792925E-07  3.08428634515419E-07  2.97113018342428E-08  5.17696315324176E-08  2.74229795981881E-07
 -1.83450345853305E-07  1.11792328998535E-07  9.68861201979202E-08  5.00041718278553E-08  5.27728445060002E-07
 -3.78257284938496E-07 -4.07958937223205E-09 -3.36241813836222E-08 -5.17786249900549E-08 -3.19360923757308E-07
  9.18822773111186E-08 -1.68927018773915E-07 -1.62286539165309E-07  1.32431572822169E-08  2.03776111499160E-07
 -2.25870034296293E-07 -5.45250963817585E-08 -4.22348978190212E-07 -3.17671797645820E-09 -1.03900841306422E-07
 -3.43829036461586E-07  5.21333087779037E-07  2.56158432538953E-08  2.74931735806008E-07 -1.39708788041598E-07
  1.79698529028220E-07  1.41475883325789E-07  1.75418514818877E-06  2.83278321893359E-08  1.17642464056817E-07
 -4.16111101916574E-09 -9.33312711673130E-08 -1.36402619767520E-08 -6.03505561360744E-07  2.49283385959170E-07
  2.14618992181991E-07  6.04517030660437E-08 -4.26411408204389E-07 -7.70355006246800E-08  3.55138206465755E-08
  2.91629641450532E-07 -1.18872322982799E-07  1.68097730195042E-07  4.51326305754382E-08  5.64532401013384E-09
 -6.12734624671109E-08  1.35127585479560E-07 -1.11003945175362E-07 -6.09563033909835E-08  2.57247677283085E-08
  1.38221619706440E-08  2.19076165894347E-07 -1.42369164136034E-08 -1.82642331135708E-07 -4.48516055129641E-08
  3.19846798321392E-07 -8.33098997573359E-08 -1.02161820382029E-07 -1.81916863708448E-07  1.76892531111313E-07
 -2.18517325691635E-07  1.35607505910333E-09 -7.40884827891459E-08  1.36585128350952E-07 -7.31245563772752E-08
 -2.93781659390529E-09 -1.87810762025078E-07 -1.69409548697629E-07
* ORBITAL    1   10
 -8.21907558556290E-07 -4.32722071613468E-04  2.06584004898600E-05  4.01612378818385E-05 -5.76779484841534E-06
 -1.21681895076393E-01  5.74329253583377E-05  1.75089155247055E-05  1.79796839041798E-06  9.57331146558223E-01
 -3.55861430485494E-04  2.19035729141280E-05  2.91324364337488E-06  2.62123695311073E-01 -8.96166350021110E-05
  1.28037572432338E-05  4.73107824785305E-06  5.29725398723354E-05 -1.08281800237463E-04  3.44056820171223E-05
 -6.08596768719276E-05 -1.93197551140640E-07 -1.16166632861836E-05  1.27638934863332E-05 -1.42753279596286E-05
 -3.48890036048761E-05  5.82782797976315E-05 -2.54736580888269E-07 -2.52619515346522E-06 -9.85530436625060E-06
 -2.50146144236783E-05 -3.01318189871096E-06  6.86672681025906E-07  2.80186214704593E-06  3.55188470510997E-07
 -2.14042605661482E-06 -5.33821587275614E-04  4.26558548427837E-06  7.89758027530840E-07 -3.31690389200531E-06
 -2.36441015678802E-04  2.43934985522306E-06  4.12085047336218E-07 -1.86459752545932E-06 -6.36171823557267E-06
  6.11475603043172E-06 -8.79750755435246E-06  6.26864580575257E-06  1.08197591952115E-05 -2.82383486248737E-06
 -1.33087773696838E-05  3.62256794292708E-06 -3.38822398335605E-06 -4.85109840635560E-06  4.71748006319976E-08
  3.74132604990996E-07  1.75102147709423E-06 -5.34446566761141E-06 -1.05789041851483E-05 -3.00524950949948E-05
 -7.74442463444810E-07  2.07185613168480E-06  3.61983533771989E-06 -1.35159343046893E-05  4.26675644673006E-06
  1.62285767506741E-05  2.28722688936708E-06 -4.21945215432582E-05  9.89337696776478E-08  3.43370934606270E-06
  2.90964459624942E-06 -5.33951357560760E-06 -2.16360066923595E-06 -6.58388536411774E-06 -4.45708747411823E-06
 -3.61186223797376E-06  6.59987827059573E-07  1.96909837267939E-06  2.22415236586620E-06  4.87902650054627E-06
  2.19398664716943E-06  5.97971963643597E-06  1.66239567885686E-05  6.75629663117850E-06  9.74253157292563E-06
  1.49805224981750E-05 -6.18468517339254E-06  1.47609874490533E-05 -3.55267486409369E-05  8.10998036470828E-06
  6.32820822621858E-06  1.66063659292990E-05  5.53351446128925E-06 -1.45508069154126E-05  1.41622125853393E-05
 -2.46486768542187E-05  1.42135857331089E-05  2.46444215298335E-05  1.15999493044480E-05 -1.20311139452919E-05
 -5.23205178218676E-05 -2.65731408022250E-05  3.58303699198170E-05 -2.84405499763067E-06 -5.38493902320945E-05
 -2.27590233059801E-05 -2.88085136466004E-06 -4.57467126450034E-06  4.12303184111153E-07  2.05444963310709E-06
 -1.59575607258936E-07  1.03127244170437E-06  1.91809188817164E-06  6.93186581338037E-06  7.74614141991157E-06
  2.55330861720854E-06  2.35144598790881E-06  8.35046717337335E-09 -2.14174431906507E-07 -3.86243782968868E-07
  2.62625821733413E-07 -9.99621530452114E-08 -4.42484982586544E-07 -1.80590820459961E-06  1.89170400696558E-06
  3.14459925563231E-06  2.62274390977525E-06  9.97208678869848E-06 -3.16858433665881E-06 -8.07737085918593E-06
 -1.08365938162902E-07  3.59721042459623E-06  1.34392190819546E-05  2.40558223356256E-06 -5.82363103125206E-06
 -6.87757278921539E-06 -4.33268382460811E-06 -2.00135461430100E-05 -7.34487393859625E-06 -4.29016623863580E-06
 -3.21755075696020E-06  1.41720374741364E-07  1.05793270326160E-06 -2.27552170514237E-07 -1.08705010355536E-06
 -1.05618733095018E-06  9.97968780275690E-07  4.76470878045478E-06  1.61600363951864E-06 -1.44006597842891E-06
  1.81249295809141E-07  2.45598933763136E-07  1.77812763584321E-06 -9.96898875962653E-07 -1.49145794147903E-06
 -3.05932946895471E-07  1.24517105168994E-07  2.42635742537893E-06 -1.15962754394920E-06  8.74190655910523E-07
  4.43246509053071E-06 -1.44550720023762E-07 -9.34072296751878E-07  8.27827382189440E-07  1.26769026894230E-07
  1.24452271295704E-07 -1.30751486180354E-07  3.96081933379257E-06  4.71286404334224E-06  5.77150367556252E-06
  1.02919131095024E-05  1.10203064184371E-07  5.17619420524913E-06  8.14800378863741E-06  1.18025043074961E-05
 -4.30007330063272E-07  2.84725180570671E-07  1.09321949736683E-06 -1.69324620689943E-07 -1.65393356997020E-07
  4.10875389769887E-07  9.59077906765399E-08  1.57891407659703E-06  2.19118461831120E-06  2.92696147688236E-06
 -2.31205596723067E-06  9.05266960240698E-08 -3.62922444568732E-08  7.10051756507220E-07 -2.58675175361744E-06
 -3.66070233624296E-08 -5.20574016446897E-07 -3.68518366585552E-06 -4.38410910779978E-06  3.56847611133537E-08
 -4.43398520909241E-06 -3.26608101595399E-07 -1.35171225920490E-06 -6.09677689434658E-08  3.41261190244522E-07
  2.81000631238253E-07 -1.46553346239142E-07 -8.26969645108808E-07 -1.08364199904733E-08 -3.96919201043080E-08
 -2.17943167986421E-07 -5.66119485836698E-07 -2.59566928856906E-06 -1.12186512013839E-06  5.03870751028135E-07
 -5.58555976931775E-07  2.31457526012177E-08 -3.03994130112435E-06 -7.00635714735539E-06  4.52316504869948E-06
 -1.18832996178794E-06 -5.85159314579722E-08 -1.91008879106281E-07  1.78982930011492E-07 -3.22191304397743E-07
 -6.71269646335928E-07  7.43031106288183E-08  4.20696545531640E-07  3.61581903299248E-08  2.86248638955135E-08
 -1.93617056127189E-07 -1.59464509152640E-07 -5.18612931498857E-07  2.05528817506044E-09 -7.86819807649482E-07
 -1.45969081034859E-06  6.65023868783911E-08  7.48455267739419E-07 -2.10020364469180E-07 -1.90332115790922E-06
 -6.54938142226110E-07 -4.25644299902209E-08 -3.84703328553685E-07  2.59807743105454E-07  2.29466349308659E-07
  7.49950827974304E-08 -9.51262928665387E-08 -6.75665192092523E-07 -4.46664564923663E-08  3.01862718583419E-07
  1.50613490688484E-07 -1.57924895762519E-08 -2.91625087279083E-07 -3.12628575324382E-07 -3.58800749668252E-08
 -7.08348705445792E-08  2.71790737507538E-07  1.22335414088863E-06  3.44903327502508E-07 -1.24051649886504E-06
  8.76275766116981E-07  5.70813795255127E-08  4.33906347334931E-07 -3.80171864207479E-07 -2.47386237549025E-07
  2.85562970781499E-07  6.03206392310527E-09  1.10131282046411E-07  1.12911563182374E-07 -4.68965125798026E-07
 -3.92581079274282E-07  6.64336747575718E-08  2.63019770405658E-07 -8.14625782231917E-08 -1.96818096873029E-07
  1.96378401498316E-07 -2.08192857106512E-07 -9.59732011900714E-07 -3.90017660367166E-07 -7.67696450721743E-07
  9.20132022735709E-09  8.17743962688628E-08  3.51367715572653E-07  9.91346855479522E-07 -8.33230095167963E-08
  5.49802295446290E-07  1.11686982124932E-06 -4.04084274516850E-06  1.19606751050882E-06  2.41285449818951E-06
  5.12869448659179E-06  5.34591919729966E-07  2.78667424103204E-06  2.91708907434031E-06 -1.32615583549848E-06
 -5.33156899163336E-07 -5.51702761632639E-07 -1.62655010216860E-06  1.00425353966022E-06  1.17176901890298E-06
 -5.09902086179413E-07  1.54523134181418E-06  3.03149404485522E-07 -8.07308805281224E-07 -6.16745453574925E-07
 -1.52491767375738E-06  2.23252915853636E-06 -7.20123819787085E-07 -5.06693365546751E-07  1.58915557530051E-06
  1.08860095479569E-06  6.33615803831939E-07  3.13756745778358E-06 -2.04155495311066E-07  8.48803022670345E-07
 -1.76442478728657E-08  1.72852440788446E-07  5.76094636416707E-07  9.71411825146010E-07 -3.71834001806169E-07
  4.96309620395607E-07 -2.03952931664507E-07 -1.51289708569391E-06  1.59072674193438E-06 -3.24018943751837E-07
  1.18183270865461E-06  1.29404817824803E-06  1.48934438106034E-06  8.52801577722012E-07  3.97168544042477E-06
  1.46506487179875E-06  1.89644615232130E-06 -9.66732746271424E-07  2.21469792996598E-07  1.19497753777879E-06
  8.26173120653315E-08 -2.27225099839691E-07 -3.47096589535155E-07  9.54211165677350E-07 -4.70985161466269E-07
 -9.21003447071139E-08 -1.52116022545863E-07 -4.61257314468157E-07 -1.31346905832792E-08 -1.58947792830307E-07
  1.16576902682663E-07  1.38194441589868E-07  1.21069888212412E-07 -1.51385769430170E-08 -1.18657955781460E-07
 -2.43853652753413E-09  1.56615474278518E-07 -1.09215134858546E-07  6.80460492946163E-08  4.43354494214333E-07
 -1.12235192943959E-07 -1.94121349300226E-07  2.12668399867847E-08  6.04485390814068E-07  2.31931611484954E-06
  9.61427366604941E-07 -2.61284851682374E-06  5.27061592510302E-07  1.32748240092021E-07  8.69884971531658E-07
 -7.44807117619626E-07  1.21159802920230E-06  2.57821802978855E-07  9.85820367665428E-08  5.30321632257394E-07
 -7.76753124966006E-08  2.80851651258358E-07 -6.26067809046153E-07  3.36806773789442E-07  1.71866211792777E-06
  4.25727912975262E-07  7.37570690258233E-08  7.28706737468578E-07  1.85006672205644E-07  1.08256388216294E-06
 -1.77726372367310E-07 -1.01836201758399E-07 -2.60271574282253E-07  9.95102495564408E-08  6.52275128504742E-07
 -4.11077488096097E-09 -1.71452891685855E-07 -1.06091613351350E-07  2.66036964423256E-06  8.43951628611076E-07
 -4.74773507120714E-09 -6.61124916312036E-08  4.00893880672909E-08  4.04337641552577E-07 -2.28837840941345E-07
 -2.33187809602947E-08  1.55542671466829E-07  5.70346413612677E-07 -3.86184094987233E-07 -1.76080501718522E-06
 -2.48325147690070E-07  2.22342580903788E-07 -3.02097920995749E-07 -1.07247880158149E-06 -4.56348500585459E-06
  1.68070199917578E-06  1.98260348848524E-06  1.67734721955450E-06  9.77061255984258E-07  7.42100175200411E-08
  5.96593473913773E-07 -4.07819705166241E-07  1.18563885381002E-07  4.71908462280605E-08  8.91168730864828E-09
  1.03950448441740E-07 -3.87130874565431E-08  4.48571926639277E-08 -7.14294035472288E-08 -7.62090770122946E-09
 -6.97401901382502E-09  5.02694896603431E-08 -6.06211559624890E-08 -8.67899732847785E-12 -1.79857741838213E-07
  4.73377476863673E-07  1.85369604507829E-06  1.33438718441858E-06  1.43363142194900E-06  7.97720853510444E-07
  3.36576707274383E-07  1.02411760647006E-08  9.95798042179644E-08 -6.04728180215464E-09 -6.28791632177624E-08
 -1.44729631541515E-07  2.64564177619809E-07  1.52274888211846E-07
* ORBITAL    1   11
 -2.53592538180881E-09 -6.41441449529828E-04  1.56490738660681E-05  1.35881076876112E-04 -1.45538578000549E-05
  2.57486535018438E-01 -7.27001646103151E-05  6.04850223998144E-05  7.97181781391974E-06 -2.24600335928091E-01
  8.69559208456762E-05 -2.21512590878759E-06  2.43764741198465E-06  9.39816595076207E-01 -3.18592245482366E-04
  6.49010190922687E-05  1.40577832918061E-05 -7.35546974252800E-06  2.29662384815648E-05  1.91063642010132E-05
 -3.36569089570825E-05  2.89815399134624E-05 -5.51665199024189E-05  6.31975476765257E-05 -9.66205623719187E-05
  3.00716401498891E-05 -3.86039571124767E-05 -5.28587187324171E-07 -4.15200565726917E-06 -1.82573125416540E-05
 -4.89175856195581E-05 -1.71669520834903E-06 -1.45314328377598E-04  9.08691267570467E-06  3.04024943673191E-05
  2.48385632090173E-06 -2.80658471370190E-04  6.06895326948758E-06  1.07811184976649E-05 -2.32979996942866E-06
 -2.61615678049970E-05 -8.83832277481922E-07 -2.27472198740593E-06  2.45201552632835E-06 -8.48560470208142E-06
 -6.79506088882499E-06  5.12954041209022E-07  6.61943831046048E-06  8.14049927476351E-06  2.73410070437057E-06
 -3.91043742785705E-06  3.06375499133605E-06  4.84885278330552E-06 -3.55588282440613E-06 -4.60543087420509E-07
 -3.34948371757801E-06 -1.69100111753209E-05 -6.19496706064385E-05 -9.74438946183210E-06  3.72552291762236E-05
  6.68281415266996E-06  2.88684691552162E-05  4.04592001197669E-06 -2.07095233510547E-05  3.67490736834721E-07
  1.41223795641217E-07 -2.42796392621298E-07  1.85354588804628E-05  5.84922813760999E-06  2.18629423149792E-05
  1.91743682974993E-06  6.22805373498022E-06 -2.17008854512545E-07  4.31816882923253E-06  1.35794313887618E-07
  6.31315279426455E-06 -2.72447635071025E-06 -4.20738932160078E-06 -7.47903625369791E-06 -9.53837755022269E-06
 -5.33935127295481E-06  7.01610224477534E-06  1.34559422443219E-05  1.46323784840866E-06  2.16989190721094E-05
  2.88705976391232E-05 -3.42581782015826E-06  2.67982091232187E-05 -3.52163212971195E-05  2.14401607991136E-05
 -9.73058396443607E-06 -5.15906543669071E-05 -3.01184848336144E-05  1.40554277982052E-05 -9.63840385557180E-07
  3.69006479859388E-05  1.59030708375693E-05 -1.22864169113502E-05 -2.05475193637073E-06  2.66745747440084E-06
 -3.14177479950199E-06 -9.31055987584446E-06  9.30037316670269E-06  4.22041249778613E-05  1.27623901959264E-05
 -1.28886740143568E-05  1.71547273019020E-05  1.76608431442152E-05  3.77734023559032E-07  1.56768015636762E-06
  7.19684231529577E-07  1.57181149977545E-08  1.54671648384659E-06 -1.43880991676474E-06 -1.68320453097399E-06
  7.57722382352049E-07  1.05193981642416E-06  1.20826470675417E-06  7.98019878673622E-06  4.71501888883458E-06
 -1.80326372517224E-06  5.72198198198536E-07 -9.26260649115292E-08 -3.73973871417904E-07 -2.05181035508389E-06
 -1.04976443553856E-07  4.61451701381428E-06  1.76209369961700E-05 -8.76000029658274E-06  1.82177842534956E-06
 -1.88455130846041E-06 -3.39624523052141E-06 -1.76789119675136E-05 -1.02388796340361E-05 -3.42438206015721E-06
 -8.91336046342306E-06  2.25378241600366E-06  6.86186330150486E-06 -3.47761466315160E-06 -2.79468253077456E-06
 -1.07349137329570E-05 -6.29744463070762E-08 -2.00297602008584E-07 -4.84542579779454E-07 -1.61599931711562E-07
 -3.53342672601674E-07  6.74254309678617E-07  3.56821014531605E-06  1.01059077022152E-06 -1.36564289307108E-06
  3.96969936571317E-07  2.19689868399021E-07  1.36178315489597E-06 -7.41634302622442E-07 -4.56309923451351E-08
  2.51450140092761E-07  2.95472902469893E-07  3.76044765365774E-06 -2.01063266495669E-06  1.69323134661045E-06
  6.02911348862464E-06 -2.23488538146368E-07 -1.49599004291454E-06  1.15684839802931E-06 -1.54380586126938E-07
 -1.98422693325449E-08 -5.39310388540592E-08  2.61714527464844E-06  2.08775726049575E-06  6.90583964735365E-06
  6.64648429487018E-06 -7.02215616893528E-07 -1.43707206442398E-06  5.25542187226935E-07  3.32348613829998E-06
 -3.41462000796311E-06 -5.53249647964219E-07 -2.68494715868013E-06 -1.29865324518872E-06 -1.53771330763785E-06
  1.76418234954465E-07 -2.14936410048931E-08 -3.53658904472105E-06 -5.18966693072033E-06 -7.08531848949232E-06
  1.77734349880116E-06  2.23762567365868E-07  6.16660540776125E-06  6.33623592649833E-06  9.46586293776027E-07
  1.59695316165758E-05 -1.55724525581567E-07  4.20158731843594E-06  9.77627038320600E-06 -8.32432229297934E-06
  4.70301615475308E-06  7.80598519758739E-07  3.75587183424495E-06  2.56687285286653E-06 -9.69854020923402E-07
  1.40245881979621E-07  1.92660045771479E-07  1.05887846056795E-06  3.58148263670050E-08 -2.83513350794349E-07
 -5.48962824224493E-07  1.01282383518119E-07  1.89983909423381E-07 -9.34834444089518E-07  3.25164949777029E-07
  9.53881452624662E-09  1.86329074537543E-07  1.13975517572552E-06  1.69701768896175E-06 -8.89348230330077E-08
 -1.32344937809224E-06 -5.22371092416911E-08 -1.59215123762028E-07  4.07461256219179E-07 -4.93617264210370E-07
 -6.08138828874839E-07  1.10974340811419E-07  5.06572934136889E-07  9.59289571719718E-08  3.10286063656489E-07
  1.35571301186888E-07 -3.54147045479828E-08  5.40043357291682E-08 -3.88158314872807E-07 -4.96737829839602E-07
 -1.08933217183033E-06  1.33484697332752E-07  1.05463962917232E-06  2.12980914441219E-07 -7.92302921374618E-07
 -6.63693141990404E-07  4.02216587334841E-08  2.46959475619152E-07  1.67794764939706E-07  4.17638099225956E-08
 -1.62316211951863E-07  1.53723304620164E-08  1.72836300669454E-07  1.22879318965656E-08 -2.45459066258074E-07
 -1.60919625953737E-07 -1.00182311509930E-07 -3.28360269941903E-07 -8.82077629488130E-08 -1.87593725386824E-07
  8.91273733680785E-08  3.01736346611760E-07  1.28380815726572E-06  2.91818984975719E-07  1.41637201304652E-06
 -5.02731656737368E-07 -3.07522921355586E-08 -1.17013601842044E-07 -2.01959936521874E-07  1.07293907363612E-07
 -8.53790148602306E-08  3.58888231614862E-08  3.26769385782552E-07 -2.79245593255307E-07  2.08890034005033E-07
 -4.58002823353748E-07 -1.21315486174145E-07 -3.86338873328981E-07 -4.09567880780371E-08  9.20756066838718E-08
  1.91316441494812E-08  3.32158987206460E-07  1.23568154062810E-06  1.05817234772328E-06  2.70862246844475E-07
 -1.18177098664613E-06  1.61166879324699E-07  7.44418382872718E-07  7.07169334853651E-07  1.71137244522610E-07
  9.55235479978363E-07  1.78807693940449E-06  1.10148240499223E-06 -2.98480843223498E-06  2.62490439966798E-06
  2.89048228779708E-06  3.34938469178372E-06  2.22473449933376E-06 -1.25086391557593E-06  7.79390613141660E-06
  2.92083806822949E-06  7.72062343309707E-07  3.80274402502925E-07  3.28502349491229E-06  1.34160935723320E-07
 -8.84563784970334E-07  2.73562091121119E-08  5.29955916214212E-09 -5.04885935898185E-08  2.87527823846236E-07
  1.31408546703589E-06 -4.00065347950550E-06  5.49332037158056E-08  5.71958820355972E-07 -3.72912184841482E-06
  4.02550887900643E-07  1.40098375189267E-07  8.55886690786498E-07 -6.52338388579225E-07  4.79513123502999E-07
 -1.31485056478537E-07  3.72311480538600E-07  2.14132706830504E-06 -7.81466098550203E-07  5.92276115962240E-07
  7.30147685620255E-07  1.70193973749493E-08  5.60795609580827E-07 -1.26610849201528E-07 -2.70295034549001E-07
 -7.60804629690901E-07  3.01248700779510E-06  1.93075875541850E-06  1.84532384953370E-07  1.05637055774764E-06
  1.18659973717819E-06  1.07080572899345E-06 -1.60312380978089E-07 -3.65879392590542E-08 -2.28180528741209E-07
 -1.74253957645094E-07 -2.85359772260906E-08 -5.86189119451852E-07 -1.50281947758837E-06 -7.77582513858848E-07
 -4.39175055031684E-07 -2.99776980819808E-07  5.24706406623366E-08 -1.35246203582329E-08 -6.76957476737096E-09
  3.20076188088697E-08 -2.05861944803513E-08 -3.11654315380693E-08  1.67117434151098E-08  1.58747685811828E-07
 -4.58068246398246E-08 -2.01162193338806E-07 -2.96683243804976E-08  3.61393051457553E-08  3.41101797205111E-07
 -3.33802318845344E-07 -1.99490520184688E-07  2.05935391535654E-07 -1.43220044908858E-07 -3.56610523958970E-07
  2.86453463125426E-07  1.33936131272904E-06 -8.54422258299008E-08  4.00537157074177E-08  2.15445804990215E-07
 -3.38860831294900E-07  3.07270081028098E-07  5.55600465979884E-08  9.19449134147642E-08  4.13898027747178E-07
 -2.38849820876830E-07  1.87533426943095E-08 -1.84342395562689E-07  2.05188793971386E-07  1.09085184542279E-06
 -1.09027566603785E-07  3.12854438089385E-07  1.40645600437804E-07  7.57916424719577E-08  2.61886460908798E-07
  4.10547221884041E-07 -2.10917735069461E-07 -8.99347036899688E-08  5.75963091486695E-08  1.29429053622329E-07
  6.26991356908787E-07 -5.68003033145443E-08 -1.18732090721005E-07  1.06906573582821E-06 -1.84793060660905E-07
  2.47766139159470E-07  1.85065491898407E-07  6.87100297343403E-09  1.85432855147156E-07 -2.60765185676748E-07
  3.99867195429699E-08  5.96063698707341E-09  1.02007908751984E-06  1.00448477669184E-07  4.82726941508881E-07
  1.79520602487141E-07  8.64185792126269E-08 -1.25131959146957E-07  2.26574631876923E-06  1.38236062964249E-06
  6.56972913339032E-07  3.03541658655393E-07 -1.49838513462919E-07  1.20918022412407E-07  9.54810628393642E-09
  2.02308024488455E-07 -1.53415997154127E-07  1.44024157798663E-07  4.22976361116517E-08 -2.02249398365452E-09
  1.10070944518378E-07 -9.99871551980962E-08  6.72264676685224E-08 -6.38415921061141E-08 -1.31935401082688E-08
  6.52551407341096E-08 -1.63829905971482E-07 -2.30818675011162E-08 -5.45789949170594E-08 -1.81153549439022E-08
  3.96182281124807E-07 -4.43094518519964E-07 -1.66866635205453E-07 -2.88735420288739E-07  3.63942912326180E-07
  1.73037943045526E-07  1.32458812736722E-08  1.31657131766639E-07 -1.56557276197798E-07  8.47920283455899E-08
  4.42981931343697E-08  1.53026446394497E-07  1.59113464890943E-07
* ORBITAL    1   12
 -2.60233396624240E-08  9.19569712199710E-04 -3.54171853210553E-05 -2.24766392846746E-04 -3.06532021326930E-06
 -9.58589957184507E-01  3.13830599819851E-04 -1.05143583136767E-04 -1.20340291462816E-05 -1.81851895854790E-01
  5.61799144726183E-05 -2.17335550268288E-05 -3.31859377794981E-06  2.19169853538395E-01 -8.93089480875565E-05
 -2.02516548254589E-05 -2.48562328665084E-06 -3.98542816113939E-05  5.62434953269388E-05 -4.00565802734384E-06
 -1.39090927653511E-05  5.25167620991906E-05 -7.48335622253955E-05 -2.24931535214400E-05  2.26011727615848E-05
 -5.94354847383388E-05  7.85812570397460E-05  9.69004535998040E-07  7.40046921784580E-06  3.32749017580128E-05
  9.45476311753686E-05  7.12267922073545E-06  1.05491141299449E-04 -8.57535264721919E-06 -3.21391818441178E-05
 -5.25763051082725E-06  2.55171346295902E-04 -7.14381699593284E-06 -1.38733068751626E-05  1.32574063545483E-06
  2.18675811991193E-04 -1.08933940516453E-05 -3.34860321054643E-05 -8.90512936400226E-07  5.74784383210211E-06
  9.40010546149605E-07  1.41977285780784E-05  2.44617863255077E-06 -1.70277651274204E-06  9.32978070716237E-06
  5.91481790926490E-06  1.83434481813129E-06 -3.02809636820198E-06  5.54140811892638E-06  8.01508209140811E-07
  5.83121262954456E-06  2.82807862170272E-05  9.29098803431061E-05  9.23741543088249E-06 -4.74680108472456E-05
 -1.14381909558160E-05 -4.61120633743200E-05 -5.52148972192070E-06  1.76462654639941E-05 -9.61839861574719E-07
 -1.81040323792880E-06  2.79691952053622E-07 -3.26850169642105E-05 -7.78251341240211E-06 -2.87980348248167E-05
 -2.45174426087504E-06 -1.04398532221341E-05  2.89361373631293E-07 -8.67235275035293E-06  3.93538514953533E-07
 -1.06241760627072E-06  9.46566623978900E-07  8.54475259690357E-06  1.06324042822937E-05  8.22139688264001E-06
  8.66070631845999E-06  7.95719876849267E-06  4.95481123248591E-05  3.09602980602317E-05 -6.31148270038014E-06
 -1.07501690950813E-05 -2.10912893566216E-05 -2.04994385672211E-05 -2.59748775232943E-05 -1.61526008648601E-05
 -5.21118932637672E-06 -1.46843028022492E-06  7.77760633845044E-06  2.10734273727589E-06 -3.28883011653399E-05
  1.34073048411411E-05 -3.61563265634118E-05 -3.31419300386514E-05 -2.26823702273351E-05 -3.35796139664761E-06
  5.96824509010140E-06  1.34382921318987E-05 -1.71977880750145E-05 -5.87764557086529E-05 -1.84623766050545E-05
  1.61369010153404E-05 -2.48585934848321E-05 -3.28313503218564E-05 -8.91478121573034E-07 -4.92140845775724E-06
 -3.07257860208671E-06 -3.83901019189575E-07 -1.42241162316953E-06  5.11284947122647E-07  7.50832361238933E-07
  4.19129720161039E-06  1.90424739913843E-06 -1.01272501292296E-06 -6.67657786699954E-06 -3.87431126157175E-06
 -1.54380942554245E-06 -4.60352725620256E-06  4.41847043682978E-07  1.44191272477347E-06  8.06121470543681E-07
 -1.16664940400046E-06  2.94650990994921E-06  1.66555756640179E-05  1.19848524272862E-05  4.19440105750203E-06
  7.55265336980957E-06 -3.56757449547901E-06 -1.15190097279400E-05  1.57208497004667E-05 -1.28958834418623E-06
  3.55184729443009E-06 -2.68117077775134E-06 -7.89124634558263E-06  1.28710063897519E-05  1.02429446598340E-05
  3.99457696942111E-07 -2.39513124810006E-07 -1.70024699797154E-06  3.79990869885582E-07  2.20647545821776E-07
  1.43037663330695E-06 -9.96494265221172E-07 -5.15053603608062E-06 -2.69460126817638E-06  1.42641544265055E-06
  4.51504100788420E-07 -1.08561699159920E-07 -1.08449201784278E-06  1.10047928811947E-06  5.51015760292583E-07
  6.99268037848313E-07  3.58240232306894E-07  4.64050880586719E-06 -8.05162061618287E-07  2.11441840759283E-06
  8.91897065341176E-06  2.76331630154515E-07  1.76612371978063E-06  1.87396575021732E-07  2.58427979834883E-07
  2.45271316010475E-06  9.64036040388631E-07  3.29613561484032E-06  2.81280773156801E-06 -5.41365843680956E-07
 -2.18902980072585E-06  2.96497279529681E-07 -1.85830209606809E-06 -4.19082628105104E-06 -8.92407076940924E-06
 -3.22226917572240E-07 -4.21873724967546E-07 -1.54542659205206E-06 -9.91184075187791E-08 -2.42773431990761E-07
 -6.25074779040442E-07  5.23605141246064E-07 -3.57051149259747E-07 -3.48791456298116E-06 -6.17077719564472E-06
  1.19971740706077E-06  1.00835377601296E-06  4.73311055025622E-06  2.95449560977235E-06 -1.08376552452026E-07
  9.48511317929129E-07  3.15590183125635E-07 -8.91134092719915E-07 -4.71552853952444E-06  4.14003663951096E-06
 -3.40193146141194E-06 -3.76812988234435E-07 -1.29298096652337E-06 -2.07128583311421E-07 -6.08055364635437E-08
  5.32991209146479E-07 -1.52327162271128E-07 -7.51918498881268E-07  4.82242837065595E-07  2.44516764080707E-07
 -7.52608711895138E-08 -4.43573013745636E-07 -1.78750855857582E-06 -3.87963008638930E-07  1.51244487693936E-07
 -5.83666952818597E-07  7.47216817997913E-07  7.56340120375307E-07 -4.93817409249117E-06  4.07963725805161E-06
 -2.45064887560833E-06 -6.26457293278880E-08 -3.22774404075230E-07 -3.91811977432601E-07  4.20220559125439E-07
  1.72370185618411E-07  5.61158584056585E-08  1.56884462220058E-07  1.12936536002867E-07  6.44643216945889E-08
  4.47154792183580E-07 -4.29433923075715E-07 -1.93322495740337E-06  4.87768811714589E-07  3.81282394494350E-08
 -4.59414202793372E-07 -2.88496854961290E-07 -1.24988861517562E-06 -1.07947835944533E-06 -6.08627727996641E-07
  6.34077352550198E-07 -5.67713702944588E-08 -3.79867425310372E-07  3.85967859354036E-08  2.30979100880210E-07
  9.49099120829596E-08 -1.67505243593884E-08 -2.14271278372248E-07  4.34749179784066E-08  2.24869901744098E-07
 -1.62843104094359E-08 -8.98699354129720E-08 -4.76560327031577E-07  4.12726374156036E-08  2.07788707215607E-07
 -2.03768152883124E-07 -1.44908635883722E-07 -6.84438188964820E-07 -1.35406798056170E-06 -2.54973128125424E-07
 -4.11098639755587E-07  1.44829012264162E-08  1.81093280314045E-08  4.19378325173519E-07  2.19870253632028E-07
  4.32130616216128E-08 -7.35434108247826E-08 -3.82014717289722E-07  2.76745551552311E-07 -1.11369691218277E-07
  2.96801835433852E-07 -5.66031216698374E-08 -1.33683265138974E-07 -2.94183438401094E-08 -2.36343583058931E-07
 -1.61306228665987E-07  5.16405905802708E-08  3.19128657654819E-07  4.89570156279193E-07  6.24821469652905E-07
  1.46740134168673E-07 -5.69813225986962E-08 -9.22297249988993E-07  2.19667371292089E-06  7.65746699078461E-07
 -1.08677300660316E-06  4.15824957378793E-07  3.35404413843013E-07  8.51578474813354E-07  1.11589841680932E-06
  6.50823820559428E-07 -5.26456284469080E-07  3.64519625128261E-06 -3.86026011588668E-07  1.48044215116624E-06
 -8.35723807920379E-07 -6.09531203433026E-07 -1.69728380692522E-06  3.62681945582222E-06 -2.70755444975443E-07
 -5.14374924233392E-07  3.48521663481796E-06 -3.79306239798782E-07 -6.78899757947154E-07 -4.01110455245132E-07
 -3.68452189446359E-07 -1.03496922256087E-06 -6.59764602440006E-07  8.77600412240657E-07  1.08005895788770E-06
 -2.76678073583188E-06 -2.74062253175238E-07 -1.68005684839546E-06  8.69580463717441E-07 -1.07699658701614E-06
  1.97085829868242E-09 -3.15708190709501E-07 -1.91473575279474E-06  1.93142363757065E-06 -5.85700577200666E-07
 -1.37766002972700E-07 -1.92189696400499E-08 -6.75486863121793E-07  5.27712753210093E-07  2.85004598680899E-07
  6.06347951441430E-07  1.40219474470516E-06  1.72659364075694E-06 -5.54712568009612E-07 -2.18510095792167E-06
 -5.79672028702782E-07 -2.49830281429953E-07  7.79677513883160E-07 -2.08301256031104E-07 -1.03026835161183E-06
  4.92959932390509E-07 -6.61347742451171E-08  4.83108674639812E-08 -1.85840549676956E-06 -7.93660424445322E-07
 -3.72922918085451E-07 -3.77842315856246E-07 -5.85130825691224E-07  2.26799709113264E-08  6.57340647123993E-08
  1.70788933685423E-08  2.74960582976456E-08 -9.78163354896826E-08  2.45125147943459E-08  1.21763102489593E-07
 -5.51404896210989E-08 -1.11231531945412E-07 -6.81384145827096E-08 -8.29259037457030E-08 -2.42670570843516E-07
 -1.16639385366116E-07 -1.05835711487657E-07 -5.30026713335313E-08  2.35205482973941E-08 -1.42273915653981E-07
 -6.13585564966393E-08 -9.11965034628068E-07 -1.56612550090907E-07 -6.77677985711945E-08 -3.16680348033886E-07
  2.76555581678883E-07 -8.11694971442653E-08 -1.32084216150315E-07 -3.54475406350765E-08 -1.22127523240823E-07
  7.23047063549600E-08  9.53731608934169E-08  4.92817794759385E-07 -9.77716091292917E-08 -4.87114289262334E-07
  3.88610548106114E-07 -3.59099491483398E-07 -2.54084984329374E-07 -1.03626881689959E-07 -4.35710099432986E-07
 -3.29037335148877E-07  1.13655377761003E-07 -3.61450060638502E-08 -1.02309910449118E-07 -3.12487479046596E-07
 -3.86081137376286E-07 -2.71508806892188E-07 -3.58650576214453E-07 -1.28468219338521E-06 -7.33392932697605E-07
 -2.26562686962562E-07 -1.84262555770760E-08  5.54582912085801E-08  4.27479051536911E-07 -4.17016737217163E-07
  1.08077949307001E-07 -2.85605050537710E-08  1.60929713688405E-06  2.56564214609389E-08  5.92897382286369E-08
 -2.21187907376349E-08 -4.05398450218336E-07 -2.62835958163341E-08 -1.35848643834914E-06 -8.76177218208070E-07
 -4.57562107319087E-07  8.58475869840989E-08 -9.62007937491867E-07 -3.38965181287444E-07  4.01164985821275E-08
  2.94779208946900E-07 -3.13207371005250E-07  1.86820987333013E-08 -2.26578476765302E-07  1.03230571503683E-08
 -8.96916192127078E-08  1.14919944227649E-07 -9.01088026106854E-08  3.84592930368096E-08  2.40364310632149E-08
 -6.92181908913441E-08  1.79417581954798E-07  6.49913062568138E-08  7.64188903813953E-08  1.04655618210036E-07
  3.45134303278135E-07 -3.66727735634200E-07 -1.49950179814318E-07 -4.36218932554339E-07  1.78658577720092E-07
 -3.24705547068716E-07 -1.55022077072366E-08 -1.71951293872957E-07  1.17983649440969E-07 -7.38579642430529E-08
  5.46461495547560E-08 -2.24015069698437E-07 -2.16153499162377E-07
* ORBITAL    1   13
  3.57689047778640E-07  2.69436609584721E-06  1.31240543691700E-05  4.46048149062037E-05  3.46242374368749E-06
 -5.48363656322512E-05  6.31626908338080E-06  2.45993286938672E-05  2.05631693533478E-06  2.91887439640370E-05
 -6.35868613601281E-06 -2.14464449912029E-05 -9.61961277734542E-07 -1.31625113145603E-05  1.14185673411577E-06
  5.49773870880621E-06  6.52054408528754E-07 -1.76996050925044E-06 -7.16223861216090E-06 -5.16044137949507E-06
 -3.79323018671617E-06 -2.01318257828722E-06 -5.28249977031479E-06  7.49620837513199E-06  2.60088978947788E-06
  1.32034007841488E-05  8.94810493631600E-07  2.22271056521932E-07  1.68651066961504E-06  8.57102487716288E-06
  3.20579845788766E-05  3.23181064135989E-06 -2.57536923567348E-05  5.29515053996047E-06  1.78440622927379E-05
  6.13070500710658E-07  3.11395135318052E-05 -3.89727901888767E-06 -1.71465855992282E-05 -1.90076362130689E-06
 -4.19392340336790E-06  1.73181150842971E-06  5.61631615162106E-06  3.18932950378646E-07 -7.94290654079679E-06
 -7.57463138580509E-06  1.66994848411724E-06 -1.64780600056428E-06 -3.01343370518432E-06 -2.27348328919093E-06
 -3.76553771692942E-06  3.19194472180197E-06 -1.03451782729723E-05 -6.01067767608513E-07 -1.54925945569387E-07
  4.15207916713861E-04 -1.21553633981150E-05 -8.85790449707084E-05  1.32991901315846E-05  1.86556581661063E-01
 -5.89897036680105E-05  4.03341507860726E-05  8.13938106748743E-06 -5.69436939426840E-01  2.01832218459890E-04
 -5.19105899885774E-05 -1.22445886200657E-05  8.00586384485771E-01 -2.96675114931291E-04  6.20137321896397E-05
  1.22003910921630E-05  3.85742618027612E-05 -5.47695569563368E-05  2.58860765159951E-05 -4.04134298352584E-05
  2.98996123225885E-05 -4.24670728200253E-05 -4.44229692366714E-05  7.15878147135390E-05  8.89328303499359E-06
 -2.32958475269654E-05 -3.11885727187198E-07 -1.07700322424457E-06  2.68702815850473E-08 -2.11548749142413E-06
 -3.02056640217909E-07  3.21436463842924E-06  1.79713784622083E-06 -3.60821960087672E-06 -2.97408841273778E-06
 -8.45433901216471E-07 -5.70997448643969E-06 -3.32350348849750E-06 -6.02628088101677E-06 -2.81164534353836E-06
  4.36580881795503E-06  2.13869929763344E-06  6.37446794916522E-07  5.03932262884334E-07 -4.54850351325647E-06
 -5.40857520850685E-06  4.70563817233086E-06  3.25828417040597E-06  4.31055516223780E-05 -2.30241008859386E-05
 -1.59687418116396E-05 -1.81620799792722E-05  1.14583196002071E-05 -4.73958665295907E-06 -7.25840023785072E-06
  2.72971634429637E-06  2.37121317350817E-05  2.02949939660646E-05  1.52763450655546E-05 -3.18648914548455E-05
 -1.16537465450452E-09 -2.48773253462844E-06  9.77010145366589E-06  4.58594727405444E-05  2.64211440738833E-05
  2.05151689335744E-06 -1.88216004591202E-05  2.59916022393174E-05  1.70720408064131E-05 -4.09021423329856E-05
 -4.42700711593309E-06  5.11664185578889E-08  5.00849514929794E-08 -5.32136151215082E-07  1.32127475222174E-07
 -5.04500749111988E-07 -2.70903082239999E-07 -1.55888538660788E-06 -8.36846744018741E-07 -6.43206531476619E-07
 -2.43032665393306E-07 -2.01686877163683E-08 -9.06484836884337E-07 -1.10317412412278E-06  7.63367292441505E-07
 -1.95093217056162E-07 -1.55348144365560E-07 -1.02434250221012E-06  1.32142289795335E-07  8.13854564073425E-07
  6.00280017438755E-07 -3.88753054067902E-08 -8.65882874572966E-07 -9.64913294747198E-07  6.74818806518492E-07
  4.84054634188156E-08  1.58447451424773E-07  5.59678761156131E-07 -6.17974856794584E-07  6.15952229849173E-07
  2.10937640513875E-08  2.31878032663697E-07  7.35959892905644E-07 -8.03814066126161E-08 -5.00479918186495E-07
 -1.89552620290690E-06 -2.29646666830197E-07 -1.06671926604706E-06  1.87299488951134E-07  1.32019269380518E-08
  7.32381385852539E-08  3.77978942923888E-08  1.56058077362363E-07 -3.03971808128330E-07  9.68309988945778E-08
 -3.40047141668241E-07 -4.09285361719391E-08 -1.90252699976827E-07 -8.48435259811872E-08 -4.44242114091355E-08
 -2.04469692175765E-07 -4.28057015949342E-09 -1.50097198172971E-07 -3.27424625722215E-07 -7.38238747228923E-08
  1.72536071503893E-08 -1.40507730309443E-08 -1.07594851609784E-07  1.16675935851174E-08 -2.18313172120353E-07
  2.14448837336645E-07 -3.36275327058875E-08 -1.49402233395767E-07 -1.29266302458934E-07 -4.10234421346482E-08
  1.65391855829371E-07  2.20783236200181E-08  1.96734154602330E-07  2.76545480974837E-07 -2.12822135006894E-08
  1.21385661131255E-07  2.37491141152280E-09 -9.58889057370736E-08 -1.43876129737375E-07 -3.45727925251764E-08
 -4.83187325429167E-08 -1.19145499903521E-08 -1.18884197959892E-07 -1.12068599235464E-07 -1.24819675596248E-07
 -3.55834053447026E-08  3.47645575169026E-09 -1.12879590816320E-07 -2.31104788956245E-07  3.41517267239565E-09
 -3.55125601109999E-09  5.34296373943324E-09  1.82372538430012E-07  3.87303131715494E-07 -3.19591703412360E-08
 -1.40451346324441E-07 -2.21336042256015E-08  1.24664664247500E-07  3.29003643427415E-07 -6.13586878328894E-07
 -8.94059732436650E-08  1.22067342165153E-07  5.39236496159070E-07 -3.25984820287014E-08  1.33944395376150E-07
  2.19875088635188E-07  5.60420882865660E-08  2.48540525582954E-07 -3.07761976609558E-07  1.15966381850256E-07
 -9.53124546371636E-09 -1.97476958764994E-08 -2.84662306386002E-08  1.05353350578562E-07 -1.59781261946975E-07
 -1.05229962055460E-07  3.17754155547150E-09 -8.57355444808631E-08 -4.75631813005851E-08  1.42006985254267E-07
  3.65734583143680E-08 -1.11526154746578E-08 -1.13448167093349E-07  2.18715594033931E-08  1.22016624000904E-07
  3.71858950288361E-08  1.35946192446564E-10 -9.88399458711070E-08 -5.05214891785645E-08  1.60880962257157E-07
 -4.74064960361070E-08 -3.23733679539877E-08 -6.35369776309363E-08  1.83427968889055E-07 -1.03331391666321E-07
  3.29380911912405E-07  2.22683932982132E-09  5.95974695583814E-08 -3.67811600262478E-08  1.46426201249815E-07
 -1.64617446938325E-07  5.77937764936802E-08  3.61899069807974E-07  6.05873216700143E-08 -1.32350622885963E-08
  7.23133654525198E-09 -4.56303661444964E-08 -8.80297598469182E-08  2.33702530635196E-07 -2.00660782278921E-07
  3.26809478388608E-08  8.13733701290360E-08  2.78065676950088E-07  1.19693925091717E-07  8.77935430200253E-07
 -3.74549600139587E-07 -1.33447591981487E-07  3.52109999417250E-06 -5.52017919192599E-06  8.31696014386424E-07
  9.53945157136243E-06 -2.52664403208322E-05 -2.78316684355118E-06 -4.55192921850808E-07  8.10218757158181E-07
 -3.67869802981614E-08  1.82620498591505E-07 -1.07158930292337E-06  6.60745127734825E-07  2.80116553679114E-07
 -6.27612554515566E-08 -1.03788103561389E-07 -5.47968030907713E-08 -2.43499641558683E-07  3.22401764470101E-07
 -7.55006202100682E-07 -9.26350373492591E-07 -2.00008018101056E-07 -1.08949124976356E-07 -9.78627621268586E-08
 -5.35239437701239E-08  6.70616569700283E-08 -1.42246499988949E-08  5.49863267704784E-07  6.58624040932816E-07
 -9.11547131794964E-07 -3.63365316899573E-06 -1.46542419859782E-05 -5.06133175855366E-06 -1.81199559308415E-06
 -6.46997348427755E-06  4.56119686314688E-06  2.16275014766473E-05 -8.26759274560161E-06  6.01433881617317E-06
  1.17588847550100E-06 -3.99900478296048E-06 -1.51690264955356E-05  2.40846280080658E-08  8.52938923983332E-06
 -1.73061316762464E-06  6.73880760407263E-07  1.22140889446750E-06  4.57313908286715E-09 -3.38750053909693E-08
 -4.65929907050540E-08  3.40327908459670E-09 -9.78923824086370E-08 -7.30184916598529E-10 -7.49566845145521E-08
 -1.84724238704636E-07  5.85918606760121E-08 -1.16050036149208E-07 -6.45998603325793E-07 -1.84235751102995E-07
 -9.91847405708363E-07 -4.09521042447819E-07  5.51344562222298E-09  2.51537962871591E-08  1.79122346238855E-07
  8.00094468326123E-08 -8.92853575478312E-08 -4.92097944411286E-08  2.60405367497718E-08  2.19396280347143E-07
 -1.20139471415971E-07 -1.42487859778657E-07 -4.25928616845321E-08  6.69304681630022E-07  3.15540991639705E-06
 -6.76156945534270E-07  5.70142855299473E-07  1.82104429407624E-06 -3.07178586982019E-07 -3.19587515489545E-06
 -1.32112136194149E-06 -5.07209616044948E-06 -2.15253052137692E-07 -2.10940137959487E-08 -1.77780463732011E-06
  1.54919730988069E-06 -6.30575760233009E-06 -3.53104913450627E-06 -2.19977914727891E-07 -5.65524699247745E-06
  5.44453012941889E-06 -1.32895847308248E-05  4.10354710187479E-06  7.33584130548313E-07  3.78559094604776E-06
 -2.22448018914466E-06  3.23549452258072E-06  8.76413815599282E-07 -2.51994802297656E-08 -4.85416828513725E-06
  7.86073555667310E-06 -2.70966680639119E-06  1.15603054940325E-05 -2.18500247114385E-07 -2.79864030322446E-06
  4.33292439906836E-06  1.44660050386125E-06  3.16392270306058E-06 -3.56916367790160E-08 -1.97477663804564E-07
  8.63478481002130E-08  9.70487412132347E-08  1.20522563173221E-07  6.97008759900145E-07 -2.10120669438174E-07
  3.56802398928215E-07 -2.32244133904441E-07  2.01705117898461E-06  9.89603756424417E-08  7.79413626397207E-07
  3.97013443136827E-07  1.47137329354107E-07  4.71949797920228E-07  1.48744980209052E-06 -2.39288580235301E-06
 -2.34288512634570E-06 -3.38337923049800E-06  5.56166817566470E-06 -7.51244223118307E-06  1.39076584289320E-07
  4.18082758989410E-07  5.78329644165621E-07 -2.66773101872116E-07 -3.65566202039396E-07 -8.40813283112864E-07
 -3.93967982082433E-06  1.39125230530174E-06  4.68464038416402E-07  1.99394193000911E-06 -3.47700973338837E-07
 -1.35761571068927E-06 -4.78143201697801E-07 -2.21030121620175E-07  8.11974554937931E-08 -3.41042089869084E-06
  5.83736918525721E-07 -1.29679228971395E-06 -1.52419280276533E-06 -2.14521126391555E-06  1.49918492151038E-08
 -2.90255909267868E-06 -2.25374322087467E-07 -1.25855145116843E-06  1.35244351205719E-08  4.05118186070163E-07
 -5.49680773881304E-08 -1.14500329810275E-06 -1.03700144685171E-06
* ORBITAL    1   14
  2.10811253889635E-07  1.57992235351517E-06  7.40422191104229E-06  1.41683836094780E-05 -8.35799952802625E-06
 -2.53642451860718E-05  3.48160514407300E-06  9.65999201979420E-06 -1.58272219231728E-06  3.86438524735307E-05
  3.44951261746022E-07  5.73844180046914E-06  3.51220892182425E-06  9.42906587853076E-06  4.15598634001616E-06
  1.67262969297619E-05  2.09808535527129E-06  7.00048860221106E-07 -2.23941055161603E-06 -5.28324439344977E-06
 -2.09253604793413E-06  1.18687090527091E-06 -1.60629644717987E-06  1.04936665410232E-05  3.81706338680552E-06
  7.62727255829241E-06  3.62148072813051E-06 -1.97807147812238E-07 -1.50458623496312E-06 -7.49556936124506E-06
 -2.17605209153606E-05  4.15896659268811E-06  3.76055770507986E-05 -1.05592059578774E-06  2.88124272442537E-07
  3.19038224674555E-06 -1.54167064807542E-05  5.23957057793189E-06  2.15626189346132E-05  1.65546294967357E-06
  4.61090482546873E-06 -7.06501852835188E-07 -2.10408741587545E-06  2.08966812381391E-07  5.76594800184444E-06
  5.81650278612852E-06  1.88513783161104E-06  4.73501118526829E-07  3.37655523349701E-06  3.54778059342344E-06
 -1.19380226976811E-07 -5.94237743439414E-07  1.45852210082292E-05  3.58959269958668E-06 -1.64455270585963E-07
 -1.98628073229141E-04 -1.68976502047540E-06  2.36040343883898E-05 -1.53403754273776E-05  3.91830836390955E-01
 -1.52295031973847E-04 -7.28829846538797E-06  5.76087042467565E-08  7.90401154422990E-01 -2.86660030784279E-04
  3.66648555189248E-05  9.88301234538509E-06  4.70886153565533E-01 -1.75541663847977E-04  2.05754570909940E-05
  4.14955555753471E-06 -2.85280625773619E-05  4.08366402875097E-05  1.90490517782766E-05 -2.97321721623574E-05
 -6.73695082696808E-06  1.36928111901532E-05 -2.31824249267211E-05  4.42916665227892E-05 -4.80222696759784E-05
  9.32622157817830E-05  9.73175234760715E-08  3.67638689410627E-07 -6.77494381801554E-08  1.89222331973655E-06
  3.04003666479341E-06  2.64949316378886E-06  4.67605857668018E-06  2.64620733610613E-06  3.71664836870785E-06
  1.36584096723380E-07  8.80235149456864E-07  4.94781987996801E-07  5.34922035589945E-08 -2.16837489165488E-07
 -1.27725336301849E-06 -1.09879885787494E-06 -9.92172163192536E-07 -1.49509014454791E-06 -1.03309153420991E-05
 -4.34188741291061E-05 -2.11722226410915E-05 -2.56668171270954E-05  1.14684851598710E-05 -2.19955944585058E-05
 -1.65049694844571E-05 -4.53095287758579E-05 -1.35333785458962E-05  9.87814203689741E-06  3.35803892249713E-05
  1.30013098087474E-05 -2.73824391133248E-05 -2.07894891848052E-05 -4.49468805813213E-05  1.61503103977155E-05
  1.55143256630324E-06 -6.34884593522783E-07 -6.14960185298698E-07 -9.05247241562221E-06 -8.24962280946738E-06
  3.31766181978221E-07 -4.25852030024550E-06  1.52346778769531E-06 -9.96897812338805E-07  8.38056758849710E-07
  5.59602749150442E-06  5.85588062683643E-07  2.56399946152781E-06 -4.32523015693088E-07  3.39841273164869E-07
  6.92984500830215E-08  1.72866492026122E-07  5.04599678556147E-07 -1.10734139191759E-06  4.21966978124496E-07
 -7.72758258607674E-07 -1.43570801437036E-07 -1.11611255639121E-06 -1.45112228998753E-06  4.50566270810877E-07
 -3.09253090105339E-07 -1.60000019853749E-07 -4.92734791774860E-07  1.69241448578473E-08 -1.06534546691251E-06
 -5.46767819323193E-08  1.30279575188848E-07  1.12651820685487E-06  1.07840590549720E-06 -1.08652421208349E-06
 -1.57698446834825E-07 -4.97687470468829E-07 -2.00816514228490E-06  9.08395831920822E-07 -4.27077051572571E-07
 -1.88014186213295E-07  5.29926004443122E-07  2.21937564820358E-06 -3.10971621316703E-07 -6.92311295306287E-07
 -1.25040837209131E-06 -2.60413703728030E-07 -1.18419226343171E-06  1.52817733952930E-07 -2.42388384028091E-07
  2.59111962684825E-07  2.35351379848353E-07  1.09926694511145E-06 -8.46317470880119E-07  9.46045211998655E-07
 -8.33816175808588E-09  3.57694796195709E-07  1.80876331389115E-06 -6.21876364259822E-07  7.49486768074523E-07
 -3.84803617821524E-07  3.31725253835040E-08  4.10061114955270E-07  3.20158101408930E-07 -1.82045734073999E-07
 -1.21487838598615E-07  1.73674477408614E-07  6.75518235421258E-07 -1.33094970486559E-06  3.12777139391233E-07
 -4.63033697405681E-07  6.96898228233365E-08  3.82060926307214E-07  9.43236754392464E-08 -3.22570607808924E-07
  5.62560609702318E-07  1.74156673520552E-07  1.07607733936318E-06  3.05166868099865E-07 -4.07926242047619E-07
 -3.89330534614651E-08  1.88237854208343E-08  1.77545412992460E-07  1.08372195052760E-07 -1.38389047192970E-07
  1.06771128937530E-07  1.10111668469558E-08  1.04861283090004E-07  2.25082010262175E-08 -1.81723025283755E-07
 -5.71301434444468E-10  1.85674311769863E-08  8.63573450456441E-08 -9.08647198072180E-09 -7.13938460445923E-08
 -3.69447597972513E-09  3.34996183714690E-08  4.91860148582160E-07  2.53278838275514E-07 -4.49975787009745E-07
 -2.32862952959260E-07 -1.43679097987544E-07 -5.16734619153771E-07 -1.58003267388700E-07 -9.24267555050571E-07
 -1.11113933855992E-06  2.36678843094629E-07  1.01358045293301E-06 -1.22563132323052E-07  1.30307481024103E-07
  4.34557640128976E-07 -1.98359866401372E-08 -1.76831726732054E-07 -3.32194906289345E-07 -1.18679188861056E-07
  2.89710028877308E-07 -1.12015576645781E-07 -8.33221980210797E-07 -2.13351038422921E-07  4.98725083789707E-07
  1.81659416093654E-08 -1.58044150894549E-08 -5.68113941802602E-08 -8.63711017659554E-08 -4.86492591906877E-08
 -2.22353048470077E-08 -4.42265791148001E-09 -2.19695865343513E-08 -1.84779904754274E-07 -1.85586668464658E-07
 -3.88973986534530E-08 -1.47497824268848E-08 -2.22237697470028E-08 -6.22612637289923E-08 -1.38840632177056E-07
 -1.64940745800205E-08 -1.14606996629957E-08 -2.00222488282202E-07 -3.28227503878811E-07  3.41072748437912E-08
 -1.71245292641308E-07 -4.79173948153494E-08 -4.15575692167664E-07  4.94273282358730E-07  4.61506525292378E-07
  8.63614323222038E-07 -3.41725562490188E-07 -1.95016544983108E-06  3.39772000955527E-07  3.69348373671771E-07
 -1.61663840554238E-08 -2.32021530874851E-08 -2.42338168497950E-07 -1.44395936639228E-07  6.68567015554576E-08
 -1.54629901724122E-07 -2.30057383082854E-07 -1.18858795422155E-06  4.33439496064911E-07 -5.22315330722140E-07
 -2.51317423138223E-07  2.64959787521160E-07  1.10876733541585E-06  1.37796788570232E-06 -5.32066403399148E-07
  9.38405681456975E-07 -7.39207984621580E-07 -5.09149222979887E-06  5.92755997632516E-07  1.25429703668241E-06
  6.67326719546186E-07  1.40034398277137E-06  4.77550172536220E-07  1.32730896143801E-06  8.97769353058109E-07
  2.40700591881643E-07  1.12327575772535E-07  2.03340528695947E-07  6.78734091170367E-07  2.53417412421925E-06
 -1.34207428960767E-06 -1.39796176389947E-06 -7.88408056675764E-07 -1.69672344979484E-07  5.01635651972311E-09
 -2.35626091952788E-10 -2.37166051648942E-07 -1.11860462114198E-06 -4.19458330991009E-07 -5.22717815495189E-07
  2.97936844572992E-06  4.32097625748838E-06  1.87530227038256E-05 -1.00576227539490E-06  4.86376701011623E-07
 -5.35055759449625E-06  1.29066356832686E-06  4.53469754615212E-06 -4.81301980574104E-06 -8.06240966488866E-06
 -2.10756288365541E-06 -3.69647196221576E-06 -1.59088114022793E-05  7.74589828392207E-07 -6.01434950374485E-06
  7.28957740084331E-08  8.83769917466686E-07  1.25379364680126E-06  6.58499699092039E-08  6.13594335372598E-07
  5.42411833976556E-07 -3.52332226900321E-08  2.29961917160945E-07  4.68817742831290E-08  4.86548353956524E-07
  3.65163048307901E-07  1.35459838254742E-07 -3.21886028359236E-08  8.83810396790201E-07  3.47028853713233E-06
 -1.72595596872873E-06 -1.34944975781995E-06 -2.05409025034947E-06 -4.83522153102263E-08 -4.24861550938115E-07
 -6.28572070236291E-08  3.47467457917575E-07  1.97494440309992E-08 -2.49259235915546E-08 -2.78948390395997E-07
  2.22478635034598E-07  1.40189105377101E-07 -9.52006033436185E-08  3.03130657001490E-08  8.80081061535292E-08
  2.02306625709161E-07 -5.26968009000840E-08 -3.93885093377766E-07  2.62990620927780E-07  5.22241451724984E-06
  2.40340880089191E-06  1.07172228329421E-05 -4.80550916317604E-07  6.14201823234316E-08  3.53295817158077E-06
 -4.77207807038394E-06  8.90870065996335E-06  2.15715643370355E-06  5.71273905298206E-07  3.83171619890220E-06
 -3.13558735516663E-06  4.23930652094594E-06 -4.13036535405915E-06  8.42569885828074E-08  3.70709567959314E-06
 -5.94068297139092E-06  6.76561126837612E-07  6.58227700018656E-06 -3.47796287960575E-07 -2.46546986631389E-06
  2.30886599883579E-06 -3.66444349748426E-06  2.21515574661213E-06  3.79166915491682E-07 -1.90376591561490E-06
  6.03483654754270E-06 -8.12033031367675E-07  7.33420396825270E-06  9.86262926016745E-07  5.63398285667074E-07
 -6.16974259532082E-07 -2.70203915777332E-07  1.05342259767298E-07  6.51319806282964E-07 -6.77615945370144E-08
 -4.00850029727222E-07  8.20007433512915E-08  2.53388029331299E-07  2.33674616208267E-08  3.17061482753807E-08
 -8.46053870585828E-07  1.21044930398489E-06 -9.06039701076675E-07 -2.91790147113410E-07 -1.88031195214905E-06
  2.94857516748950E-06  4.14648892205838E-06  1.15441845030838E-06  2.10168740938699E-06  5.08577502391441E-07
  2.57236986853392E-06 -3.63006660783037E-07  4.77675291023763E-07  2.03375621211644E-06 -1.97477736696593E-07
 -5.28122765130808E-07 -4.22852173586748E-07  4.57041148817375E-07 -5.11643881042607E-07 -5.73260639765486E-07
 -2.57316326124348E-06  8.28439224947435E-07 -4.38943994459700E-07  1.17333505281543E-06  4.56042594135169E-06
  6.03884791298386E-07  2.68513494613126E-06  2.88364652002251E-06  2.53961162273954E-06  2.09567897399063E-06
 -3.32610254862789E-09 -1.33382706739431E-07 -6.83551049227255E-07 -7.53212188366552E-08 -4.18899752282220E-07
 -1.77222595988820E-07 -2.01163098984822E-06 -5.51815736479579E-07
* ORBITAL    1   15
  4.62024916770336E-07  3.45023702898821E-06  1.70384162251556E-05  6.77011296133294E-05  1.39757541508096E-05
 -4.14200029533339E-05  8.04800356684329E-06  3.53722083037951E-05  5.52714096294258E-06  8.19481707290604E-06
 -8.77346788146456E-06 -3.22924772361188E-05 -3.49412442814285E-06 -1.96691024431650E-05 -1.84240184636637E-07
  1.94073592574239E-06  1.00267567474437E-06 -3.97999129355269E-06 -9.01513674785585E-06 -6.82693624472096E-06
 -6.72100514094980E-07 -2.47105412581216E-07 -5.51443159885355E-06  9.81169960360359E-06  1.40356126222430E-06
  7.34235655236106E-06  1.67959382568397E-06  4.71713852178766E-07  3.48524253868457E-06  1.71327763694741E-05
  6.80871349921167E-05  1.50945715273290E-05  1.44265637347469E-07  1.07996115732492E-05  4.26623727164642E-05
  5.91089675499888E-06  2.86112931226849E-05 -4.72861936936488E-06 -2.38992059660243E-05 -4.84073728307834E-06
  3.44738807733193E-06  1.72024948605381E-06  5.79315691239082E-06  5.70520921430844E-07 -7.11234967299949E-06
 -8.05848296350897E-06 -4.02152657303170E-06 -7.57928524073710E-07 -3.06109807307981E-06 -5.45702243596580E-06
  1.90423844979977E-06  1.49815864690827E-06 -5.96392298604149E-06  3.69058749275078E-06 -2.72124532734046E-07
  9.41461283140296E-04 -2.50265504674609E-05 -2.16748496974427E-04  1.81712992611281E-05  9.00924660928220E-01
 -3.05651161080223E-04  8.23915163088513E-05  8.40041843253207E-06 -2.25848370161924E-01  5.94120059184530E-05
 -6.97424366047882E-05 -9.77972029701461E-06 -3.70577056074718E-01  1.39147119718349E-04  4.98268616845127E-06
  3.16375407212358E-06  5.68991561769160E-05 -6.79368897100005E-05 -1.97128944791599E-05  2.10910895184501E-05
  3.12095951611071E-05 -2.75690609315553E-05  2.06714962815762E-05 -4.92393376188592E-05 -3.91085089683084E-05
  6.39482424579242E-05 -8.24442068718828E-07 -3.69456753372619E-06 -1.01736879872121E-06 -1.24540062855888E-06
  1.15898671272289E-06  4.41396722284221E-06  2.59891037143002E-06 -6.00743614625895E-06 -5.23060797017122E-06
 -6.95057666248246E-07 -4.09825262592832E-06 -1.92677977014579E-06 -4.09395332278950E-06 -2.61033704046881E-06
  6.26941591749237E-07 -1.60678509334452E-06  4.11734930980852E-06  5.91034396569547E-06  4.00321731952779E-07
  2.10744806550578E-05  2.09584034860073E-05  2.46410962897870E-05  5.23690041239475E-05 -1.63385347321691E-05
 -1.41657103223241E-05  4.50026278021900E-06  3.00429677242657E-05  3.94446261509124E-06  3.63391169477617E-05
  2.89227434611221E-05  1.75298865362159E-05  1.91260861604087E-05 -3.87443161298486E-05 -6.16472704427191E-05
  3.49185241389141E-06  6.01256213508561E-06 -4.12116759333132E-06  6.14447103857973E-06  1.67708151325288E-05
 -1.93162855998988E-06  3.04603257986861E-05 -1.99721417250954E-05 -1.05413468151463E-05  3.33646743791910E-05
 -1.45639004905567E-05 -4.48913237866115E-07 -2.47804695026713E-06 -5.52974624189446E-07 -4.26899439903657E-07
 -1.03159154407738E-06 -4.13054421674038E-07 -2.31090608047924E-06 -1.75394859100025E-06 -1.36931866795197E-07
 -3.08067099380611E-07  8.54544818143475E-08 -1.21936358226560E-07 -1.39141480129099E-07 -3.74269352343317E-08
  1.83523818390240E-07 -3.87390540066949E-07 -2.06330137727006E-06 -6.11154455534825E-07  1.25741441603283E-06
  5.42739234011277E-07  1.51379896626685E-07  3.00807950706734E-07 -2.74024343448588E-08 -5.76035572873891E-07
  2.71889488634960E-07 -5.52230181758324E-07 -2.73199724657089E-06  8.30098165033250E-07  6.87098581755154E-07
 -6.35727274398508E-09 -1.28485425298105E-07 -6.80337444578976E-07  1.60288705664882E-07 -6.54579614965575E-10
 -2.07418990960667E-07  1.36256218981341E-07  5.61917758855211E-07 -2.41063978068421E-08 -3.91996151108934E-08
 -5.07124212045744E-07 -1.46052009246049E-07 -6.93592787043528E-07  1.33806628155761E-08 -5.06503754438213E-07
 -3.57201927400093E-07 -2.23379729093363E-07 -1.21877558500391E-06 -1.27986854448735E-07 -7.43799833766078E-07
 -2.41741541920711E-07 -1.01109904154373E-07 -3.42165887272175E-07  3.88717719073836E-07 -1.18226776187085E-07
  2.48720466913235E-07 -2.48153758669146E-07 -1.66892207970769E-06 -1.60469602579301E-06 -1.00841823846084E-06
  6.48795020471533E-07 -3.63678116962583E-08 -1.97725712821237E-07 -1.20392982995405E-07  4.99397890649008E-07
 -3.58246023121100E-07 -1.77264822473045E-07 -1.05810518062159E-06  3.99128815919418E-08  3.49539874262339E-08
 -1.76186657887625E-08 -1.15940107721753E-09 -2.09716413311393E-07 -2.10115624446444E-07 -1.09608674140304E-09
 -1.36586160643168E-07 -2.57220598680207E-08 -2.70720898105076E-07 -2.13133729560752E-07  1.09934106995719E-09
 -7.44094439314413E-08 -9.65107682202038E-10 -2.13542578517392E-07 -2.62912670635650E-07  3.92538098314045E-08
  7.96422225451190E-08 -1.38579161931043E-07 -7.55072643243529E-07  6.63438625642638E-08 -3.06232285534318E-07
 -1.55427210507222E-07 -6.84448198098677E-07 -3.39938167086012E-06  7.28256285272234E-07  1.02582390039275E-07
  9.43707607232365E-07 -7.39447820255727E-08 -2.83347269901641E-07 -3.14190387232327E-07 -2.71072630402737E-07
 -3.80733246912166E-07 -1.53988278989526E-07 -6.98405653655029E-07 -3.33860212381960E-07  2.27520690865905E-07
  4.80522873477305E-08 -1.48285125719784E-07 -6.86085456398824E-07  1.13706078739087E-07 -4.49863526043303E-07
 -9.61946019240752E-08  5.94443074741690E-09 -1.75115331245253E-07 -6.86864379099509E-08  1.38928471839956E-07
  1.34063660945769E-07 -3.08832317283924E-08 -2.88253373754187E-07 -9.36311167224143E-08  1.83692449958145E-07
  6.42685158200300E-08 -8.08549791812797E-09 -2.73995588722195E-07 -2.15231623578018E-07  3.18782617264081E-07
 -3.43991935227594E-08 -4.30505741631941E-08 -4.94061792430514E-07  2.66640209904364E-08 -4.08562191646331E-08
 -2.73480340341852E-07 -1.31442853845234E-07 -7.84749439604481E-07  2.54488981039626E-07  8.85934592807331E-07
  6.22427403793625E-07 -3.54958123103588E-07 -1.89847729961357E-06  7.37489068516635E-07  2.32230616728040E-07
  2.61639315550330E-07 -1.98958166588198E-08 -3.56411706086303E-07  1.14601216930357E-07  3.68696079068475E-07
 -2.48743428588441E-07 -2.07230719514776E-07 -1.27935694580879E-06  5.97641787402684E-07 -1.09232092847064E-07
 -5.20789046879930E-07  2.13677563626684E-07 -7.06640708885072E-07  1.48485566962473E-06 -7.48351347089699E-08
 -4.07037704163352E-06  2.45337327463420E-05  4.04578476351376E-11 -1.48440449868815E-06 -6.27961989919188E-07
 -7.00192533360179E-07 -4.17228149949588E-07  6.89614351936012E-07 -1.56642601694559E-06 -7.27376437063312E-07
 -5.27185362309714E-07 -3.14003725979453E-07 -3.69833004884623E-07 -1.71081087673062E-07  1.42350384884521E-06
  6.66375330397318E-07  1.67571865726535E-07 -2.57891625220770E-07 -3.55124488035645E-07 -3.37109468516587E-07
 -6.10402091221279E-07 -1.74939952859585E-06 -1.20851310490004E-06 -8.58891188946330E-07 -1.96591437180246E-06
  2.68452859548999E-06 -3.70532151002345E-07  2.19637468653443E-06 -1.15507562736852E-05  5.91827901341678E-06
  2.68678647208964E-06 -2.97481556763404E-06 -7.63580301104323E-06 -1.46119887284576E-05  7.53610595827916E-06
  1.78991429506941E-06 -6.62112443441311E-07  1.80475680889947E-06 -1.63553800275487E-05  7.46826310905787E-06
  3.38982422901371E-06 -7.84120269208874E-07 -9.98220213271515E-07  1.32885145534198E-08  4.61823730561873E-08
  2.78464203995085E-08 -2.14931719258517E-07  4.18838675768667E-08  4.79079262941983E-08  2.73751776061907E-07
  1.33659246970054E-07  2.93980481210341E-08  1.98045133021723E-07  9.41318366174890E-07  1.80941361528491E-06
  8.61399989641391E-07  1.42439638853958E-07 -8.42948535673177E-07 -2.97018113396039E-08 -3.38471244184102E-07
  7.06065215405347E-08  2.79881863098765E-07  9.37140945260920E-08 -1.96901699941205E-08 -2.64418171373323E-07
  2.76069605547461E-08  3.04170957074000E-07 -3.70854766929640E-08 -1.99126091547836E-07 -5.03340607434880E-07
 -3.80675663514210E-07 -4.95687587018549E-07  8.08447765608531E-07 -2.69291815176120E-07 -5.08176817378985E-07
  4.45609472206100E-07  2.73476945198703E-06 -8.23418658438178E-07  9.38766768034676E-07  4.69079476045990E-07
  1.11623216691151E-07 -1.16873564448838E-05 -2.38221775030735E-06  4.20117463700459E-07  1.29257430872100E-06
 -5.83256314357131E-07 -1.92634987223002E-06  9.29668819152979E-07  6.52985120638395E-07 -1.45801572128417E-06
  6.18471251239790E-06 -3.00305870421883E-06 -1.04394883265210E-05  2.22278559115731E-07 -9.92159316744978E-07
  3.35224194269900E-06 -4.40624579111724E-07  4.38580627872515E-06  5.61427389189118E-07  1.16227919286871E-06
  1.93959415821184E-06 -6.09478880855578E-08  3.57199506473603E-06 -1.94191681181227E-07  1.13760247467236E-08
 -5.84934695530068E-07 -4.36237152048197E-07 -2.43789719671633E-07 -1.32084569750676E-06 -1.19513888967427E-07
  3.03357847472008E-07  1.23788259838636E-09 -1.87925873563642E-06  2.35352902158113E-07  1.54532056582089E-06
  3.22577810549851E-07  1.47249338294936E-06 -5.31389970145426E-07  4.68698445141607E-06 -4.51036422723874E-07
 -2.30276925324053E-06 -6.36107436460902E-06 -2.02827227195226E-06 -4.92310888971821E-07 -8.09591681179376E-07
 -3.68811046641437E-06  5.96594042575837E-07  1.43045957353875E-07 -2.01877613286133E-06 -3.27185184789519E-07
 -1.33907941598339E-06  3.10219175597906E-07  3.34749584931832E-07  2.37760151125896E-07 -2.58141796278924E-07
 -9.69757721095556E-07 -1.50927126012247E-07 -2.91192798895751E-07  1.95275469052374E-07  7.56960743636908E-07
 -1.04265158590550E-06  7.60714211699026E-08 -6.73630267835999E-07  1.32442856276450E-07 -2.46364542730889E-06
 -8.96102820429377E-07 -1.16295699580093E-07 -5.98191494832099E-07 -3.10946391249724E-07  1.55748059351409E-07
  1.16217380227187E-07 -1.18106694744086E-06 -4.17420641331372E-07
* ORBITAL    1   16
 -3.85591130899854E-06 -2.72250593630622E-05 -1.04297955219092E-04 -6.72445297490000E-05  1.84753489094228E-04
 -1.46016194960137E-06 -2.20337794030179E-05 -6.52500798251108E-05  1.43057311666093E-07  1.65333313871755E-06
 -2.94136137006999E-05 -7.26975496713558E-05  4.37077020961249E-06  9.38745958602344E-06 -7.70475844917776E-06
  8.89435715596294E-05  6.36609649834948E-05  5.76979307038067E-06  1.97881474369696E-05 -1.65707475569197E-05
  5.23432877538564E-05  3.96054238297346E-06  1.06895343081101E-04 -5.44147145908898E-06 -6.14743124468702E-06
  3.05447853551991E-06 -5.26955242146977E-06 -4.11318316530346E-06 -2.92016055482225E-05 -1.13541716800171E-04
 -1.02229892994606E-04  1.74635975028022E-04 -5.43116982798062E-06  2.10509156053847E-05  4.78980747466626E-06
 -3.22257201925765E-05 -4.55040092270597E-06  2.66867062113931E-05  1.15088983606295E-05 -3.96742030354841E-05
  5.47789385224570E-06  2.71658824883383E-05  1.50053063996191E-04  4.29925930816454E-05 -7.72547723525108E-06
  8.39444404860904E-05 -3.39125238479173E-06 -4.44715025402756E-05  1.43532562638193E-05 -1.30442805061284E-05
 -2.49584668340169E-06 -5.83431727714989E-05 -4.09680821058400E-06 -2.20690286822876E-06 -8.56423961186253E-07
 -6.28540774770718E-06 -3.25884147073773E-05 -1.60885311666415E-04 -4.41394627654313E-05  5.87646353338864E-07
  1.16800529404951E-05  8.85786803397869E-05  2.61531754887286E-05 -1.84677651693114E-06 -3.21048068488022E-05
 -1.60414515045494E-04 -3.35653167031908E-05  1.89683070237563E-06  3.18093458626255E-05  1.32415185063880E-04
  2.16449476339792E-05  1.71533200036157E-05  3.71231677556144E-05 -3.00855010179861E-06 -7.18407268035182E-06
  1.83423364579277E-05  3.65520683133284E-05 -1.50821513207893E-05 -2.48375520316043E-05  1.56903209678849E-06
 -8.20502500962670E-07 -1.00001278599754E+00 -4.04121947782939E-04  6.89858990882339E-04 -3.11750090166200E-04
  4.58316992830027E-04 -7.67829838475759E-05  1.43506679607063E-04  5.16469684018221E-04 -7.94843478115266E-04
  9.27031822099029E-04  6.57800403879118E-05  3.30332892257338E-05  9.57014077569008E-06  2.07928033002951E-05
 -1.45901729078446E-05 -2.24946344422298E-05  2.68778795569229E-05  2.93258186964418E-05  7.26937840052544E-05
  7.40033221535663E-05  3.50010486554358E-05  1.28169985930238E-05  2.25882090787211E-05  2.92720932062842E-05
  2.52691333101980E-05 -3.50595518318702E-06 -1.23907542528900E-05  9.44054547054589E-05  7.36120260336489E-05
  3.55664696960656E-05 -1.12073686079491E-05  1.24993445651358E-07 -1.89539405045361E-05 -2.31223449509727E-05
 -2.46915755554931E-05 -2.99443097919550E-05  7.17222541621260E-05 -4.41527189420551E-05 -3.33459397560520E-05
 -5.10979678970638E-05 -9.11642400349074E-05  2.18999121463449E-05  4.12693244179777E-05  2.89904389197697E-05
  5.29668992240999E-05 -2.29501517845717E-06 -1.08507828071597E-05  1.69041711880548E-06  4.41768247960539E-06
  3.03880253667569E-06 -2.55846371780216E-06 -1.15700888812913E-05  4.60386522635614E-06 -2.67925996664865E-07
 -3.58207499086681E-06  3.95661789946922E-07  6.15786010042169E-07  7.73013451273577E-06 -1.01317297590603E-05
 -1.13028986476158E-05 -2.96929097423320E-06 -1.24035969743465E-05 -6.57346972490986E-07  3.00272181694475E-07
  8.50539082188885E-07  2.62710533466637E-07 -1.44436091342576E-06  1.66104176640002E-05  4.28376245315176E-06
 -4.57262669943790E-06 -1.47628019694027E-06 -7.22918634093073E-06 -4.11954097646397E-06 -2.90201722910898E-06
 -2.28392910979103E-06 -2.21181444743516E-08 -3.91525719340164E-07  5.74774639668802E-06  8.37502078314197E-07
 -1.59109571457042E-06  4.42436177883470E-07  1.76439646971163E-06  2.95375556634553E-07 -9.92233369776980E-07
 -2.60779433512387E-06 -9.75998459749591E-07 -5.57766018892731E-06 -6.83273185986627E-07 -6.50781385892220E-06
 -6.80479711299485E-06 -3.45101765208773E-06 -2.01972148291357E-05 -3.21323314871609E-07 -5.73521524795159E-06
 -2.11269776928025E-06  6.70543859939718E-07  2.01926677253006E-06  2.30835889129989E-06  2.78829679206623E-06
  2.30202401295881E-06 -9.95031457418766E-06 -4.79018129649870E-05 -4.88379266874195E-06 -3.14733898677681E-06
 -2.00359214959185E-05 -1.04428283714317E-06 -3.48884014846689E-06  4.07019569868402E-06  5.65409808623795E-06
  8.96331868159877E-08 -3.77307838916252E-06 -2.11631899122013E-05  2.13187083687679E-06  2.18467232283119E-06
 -5.88984286709289E-06  1.64482815991670E-07 -1.06046397063096E-06 -1.16854705806028E-06 -2.89491621560244E-07
 -1.59129789026002E-06 -1.48698263395516E-07 -2.20240862772617E-06 -2.69136947214980E-06  9.96911817361843E-07
 -5.10868931303127E-07 -4.37555636918839E-07 -4.03422502168982E-06 -1.80704973673102E-06  2.10635408466417E-06
  1.82886709852721E-06 -7.45045290480053E-06 -4.23291643849669E-05 -1.30649640444033E-05 -3.05561572615132E-06
 -1.60719003787887E-05 -3.74980750165774E-06 -1.82018826655931E-05 -2.02932944167701E-06  3.94522098605258E-06
  3.37253129098470E-06  5.66153744824091E-08 -4.13013666390574E-07  8.48737377022393E-07 -1.20338671063735E-06
  1.50200357556582E-06 -1.13267798033658E-05 -5.27663127396762E-05  8.81637717436998E-06  1.16917157107548E-05
 -1.46462121264320E-05 -1.46886480759357E-06 -6.71240609277629E-06 -1.01063086387930E-05 -9.65144110411646E-06
  6.40812759720659E-06 -5.18778682270106E-07 -3.34541754655614E-06 -1.62403334027061E-06 -4.39586717885742E-07
  1.08069185338218E-06 -2.73850718265304E-07 -2.43621676347743E-06 -7.17686591500005E-07  1.96491200286398E-06
  1.28425315125089E-06 -4.19735045529260E-08 -2.14164998104756E-06 -1.55832150965241E-06  2.77678731792470E-06
 -4.18766571972724E-08 -1.56938960893123E-06 -1.30998873139977E-05  9.91999206753104E-07  4.24305810994428E-06
 -5.80416807458494E-06 -8.97327365865689E-07 -5.95604965196572E-06  3.18194836862263E-06  7.77391794181772E-06
  5.98026092634314E-06 -2.94167511278128E-06 -1.76534818210606E-05  3.48708697668873E-06  3.44567006893367E-06
  1.32683970747745E-06  8.95709359982598E-08 -9.51474845633606E-07  1.15481163807453E-06  6.64634505534664E-07
 -1.11903082861526E-06 -1.29117031992997E-06 -8.57098378957469E-06 -9.64131906979725E-07 -2.48730560675236E-06
 -6.34343783109441E-06  1.43948426521003E-06  6.65386103651465E-06 -5.60357833242842E-07  2.36440305960686E-06
  4.80680965135482E-06  4.11629709182693E-05 -1.43173532279705E-05 -1.85313296240167E-05 -4.11555673249955E-06
 -1.16932789657085E-05 -1.34031654734288E-05  1.01589407915195E-04 -1.54948731600616E-05 -4.93503601093085E-06
 -5.57123248431748E-06 -3.74676611588780E-06 -4.76178984068855E-06  6.98740097387034E-05  2.19144925114958E-05
 -4.80213452465345E-07  1.15413383348341E-04  3.48633790327861E-06 -2.59168857415532E-06 -3.07424323633463E-06
 -6.25988756275162E-06 -1.62206566228648E-05 -1.54939462315296E-05 -4.41923230233959E-06 -1.79579719089651E-05
 -1.41014440884406E-05 -2.23686454648901E-06 -1.21168803796662E-05 -2.54984825965630E-07 -8.73214647772897E-06
 -1.81321067469741E-06  1.03632492730400E-06  4.94287758976032E-06 -1.69837314777860E-06  2.60714169082739E-06
 -1.90175801018285E-07 -2.13748229538855E-06 -1.11451047755499E-05  6.74701826494455E-06  3.24442650714034E-06
  4.77005599075955E-06 -4.53482829046369E-06 -3.66139070617527E-06 -1.52877702832915E-07 -2.48502129699243E-06
 -1.37930743608200E-06 -2.46056749134555E-06 -8.83965518945913E-07 -6.47911786203803E-08 -1.63241130384679E-06
 -1.58212955810804E-06 -2.13907164274136E-06  1.36488493770508E-06 -2.81671270876524E-06 -1.72855494774446E-06
 -2.99719799949253E-06 -3.09711393921525E-06 -1.19798938443971E-05 -1.83838950151184E-07 -2.35366218303131E-06
  1.36236953077391E-06  1.97843823574656E-06  5.57059979385920E-07 -1.69719846923966E-07 -1.88265413951134E-06
  1.34267159655984E-06  1.68234094101385E-06 -5.31459714762030E-07  3.87280050446132E-07  1.43359143683025E-06
  1.00208311059842E-06 -4.58815240967503E-07  7.58164945869972E-08  3.46423401501750E-07  2.03862292250181E-06
  2.51003519598117E-07  2.06996035928111E-06  7.68646639579345E-08  3.20805416346913E-08 -2.97398258006093E-07
 -4.02154473610812E-07 -1.06516277376553E-06 -1.35224242653451E-06 -5.61996299879983E-07 -2.74604505863579E-06
 -4.51785752428638E-07 -3.01098571418170E-07  5.93294309888464E-07  7.40844667412079E-07  3.64806862203622E-06
 -2.87499009886795E-07  8.88002973502718E-07 -1.81759249083162E-07  3.05845845074640E-08 -1.09194745318965E-07
  8.12303396305631E-07 -2.59778219783479E-08  3.34143993892511E-06  2.17036453103107E-07  1.80635134852959E-06
 -7.97412781417098E-07  1.23024321115038E-06 -1.90217248228238E-06 -5.05573586006497E-06 -3.13579006345874E-06
 -4.82128415184698E-06 -2.68550154278752E-06 -5.66937317560610E-08 -3.30299021811005E-07  3.09991363718261E-07
 -4.99047488003140E-07  1.96345321168633E-07 -2.76888322270208E-06  3.11850594160386E-07  1.52428194218039E-06
 -3.11750069051036E-08 -2.66524474655093E-07 -1.54553667664774E-07 -7.16814611718252E-07 -7.01882034579398E-07
  1.52043457503047E-06 -1.51228219849554E-07  6.38323401830130E-06  7.61555468249288E-07 -3.40745848478909E-08
 -6.18250229505450E-08  1.86228554108969E-07  7.88847568728104E-08  2.35277493635193E-07 -2.06646759630802E-07
 -9.29280533406419E-07  6.99258024158970E-07 -2.18538011140403E-07  2.77094095645241E-07  1.97297095299961E-07
  9.18167545595593E-07  7.41868845430266E-08 -1.97784613086813E-07 -2.96496045312221E-07 -1.07950134532661E-06
 -3.35051707904579E-07 -1.55461887017933E-06 -2.48632162870573E-07 -3.97374478478533E-07  1.81631047336948E-07
  2.88039148322813E-07  2.24497612605237E-08  1.27509794648598E-07 -1.06991309166214E-08 -1.13857476093208E-07
 -4.01660770140799E-08 -5.61263099793992E-07 -3.46638228861380E-08
* ORBITAL    1   17
  4.34974561654644E-06  3.07634878305258E-05  1.19675919299938E-04  1.13604007801072E-04 -1.82391320862054E-04
 -4.86900549056106E-06  1.52362101047274E-05 -1.97578575059674E-05 -3.87913494324944E-05 -6.16852407803737E-06
  3.44532898025773E-05  4.15958788088053E-05 -3.17060603196006E-05  5.60308486860716E-06  2.75820555487001E-05
  1.45479311775030E-04  3.88168024493700E-05  6.45321645084341E-06 -8.57818470360833E-05 -2.65401818814828E-06
  5.61600923706151E-05 -1.77821939366421E-05  4.01516522469719E-06  6.22080620386227E-06  4.67801574651302E-05
 -9.09927809060684E-06  1.95096482750279E-05  3.69738428725262E-06  2.58400453617413E-05  9.60791001434398E-05
  3.21505547153491E-05 -1.93531639051893E-04  3.56910339861792E-07 -2.67609121151781E-05 -7.95350067608556E-05
 -4.96576249837159E-06  1.35882164550589E-06 -2.55486703533163E-05 -5.21051907263190E-05  1.17058982161225E-05
  1.08956678622038E-05 -5.14704966307138E-06  9.99250266590655E-05  6.23788640010780E-05 -2.30361214302020E-06
 -2.30008808907471E-05  8.55196497653336E-06 -4.01948383182934E-05  3.52396693185453E-07 -1.15477267357383E-04
  1.85805232667697E-05 -1.22725949471529E-05  1.23346325589256E-07  1.04355582329689E-05  2.03515420929435E-06
  1.48052143316338E-05  7.09762296296320E-05  2.55324896955046E-04  4.86652140078854E-05 -1.04140289986498E-06
 -1.80271862920686E-05 -8.80621491374486E-05 -1.96553162267877E-05  8.21220211759484E-07  1.37669799769739E-05
  7.18759460337017E-05  1.70564469952957E-05 -9.97941256863761E-08 -7.00829950604618E-07 -1.01617531912309E-05
 -4.10067131823462E-06 -3.64724456770821E-07 -4.28867049385077E-06  8.21038776260181E-07 -4.34710544178683E-06
 -2.82796452914361E-06 -4.71858339227434E-06  6.62860372705472E-06  1.64942253801468E-05 -2.84733856004651E-06
 -8.11989679246749E-06  9.08700104962090E-04 -5.80605215552091E-05 -3.32925197057618E-05 -2.65151481388240E-05
 -4.38648909172189E-05  1.88439461616390E-05  3.45602796780623E-05  1.50974312843352E-05  1.40616643835911E-05
  1.00001306523620E+00  4.20229574276791E-04 -7.15300647559995E-04 -1.39359906559610E-04  2.46947659080130E-04
 -2.16432186838928E-04  3.36720121205273E-04  5.71400764983157E-04 -8.61647780609267E-04 -7.25037966868004E-05
 -4.95753213203442E-05 -1.63193782702797E-05  3.16024024880191E-06 -3.90694622044313E-06  8.31870924778741E-07
  1.46507614018664E-05 -3.43009143138152E-05 -4.26930390197654E-05 -7.20721905373832E-05 -4.37253968975069E-05
 -1.20627693533380E-05  1.49222153112240E-05  7.05722550304380E-06  1.76699788524440E-05  2.84605700956599E-05
 -2.84675036438819E-05 -4.29524531156796E-05 -7.72184886748112E-06 -2.73290762841703E-05 -1.94635616836790E-05
 -6.13497033014086E-06 -1.50595562235870E-05 -1.16643843009768E-06  3.45312456741920E-06  6.23985829029955E-06
  5.61493179801922E-06  3.27436247845351E-06  1.34121527240071E-05 -1.95967852090389E-06 -2.32887521766569E-06
  1.92153849697274E-06  2.02354984593064E-06  1.06815869051652E-05  3.15633558810815E-07 -3.46257831751819E-06
 -1.11416628137051E-06 -7.54821039900127E-07 -1.30512603631221E-06 -9.75779165559691E-07  1.82115352490645E-05
 -7.44755384698097E-06  2.58664194253706E-06  1.25701300354002E-05  3.54084955855750E-06  9.35374405834349E-07
  2.74438153808723E-06 -3.74697120613142E-07  4.09033711581545E-07 -9.46401781439542E-06  2.15064433122792E-06
 -1.69375837313212E-05  3.07125519637002E-06  1.38666937102616E-05  1.55130319903032E-07  1.78104324181735E-06
 -3.59007846636319E-06  1.13444021139711E-05  5.33825976658004E-05  1.76626707672280E-05  1.19275015802316E-05
  4.29657263904483E-06 -1.14028229766940E-10  7.44098341305594E-07 -3.11969685976153E-06 -1.44342052292105E-06
 -1.28958881536672E-06  9.31622071353036E-07  6.19131596273381E-06  1.62489680360181E-06  7.87436414939572E-06
  6.65337181466143E-06  3.32180683897586E-06  1.99492718584023E-05  1.87245825231957E-06  5.55767758009736E-06
  1.72427016710881E-06  6.27715224460994E-08  1.60268945765503E-06  7.42812221678013E-07  1.33697485544429E-06
 -1.25425793274942E-06  1.61604714652135E-06  1.06144613144123E-05  3.57729280472280E-07  2.20627816275070E-08
 -6.98429804127124E-06  9.38476260283555E-06  4.38494487687461E-05  2.48051443881576E-06  1.04557066111682E-05
 -1.20254585020048E-05  1.91133060859062E-06  1.13725334355966E-05 -2.88267293465664E-06 -8.46488898935861E-06
  6.88608748121809E-06  3.54177796232883E-07  3.17161430070964E-06  1.41848718511401E-06 -1.06159548217398E-06
  1.45949706596212E-06  2.97746837911564E-07  2.68671268293948E-06  2.15367259124844E-06 -1.61264839633942E-07
  1.07589359202835E-06  1.76485109785528E-08  1.98383262808950E-06  2.61777844437967E-06 -8.51739369946207E-07
  2.46544384876883E-07  1.61984830439609E-06  1.29308985730086E-05  3.72715202740308E-06  1.04473284393990E-06
 -5.33324426485249E-06  4.11747465730242E-07  2.96091691236389E-06 -4.74681725914196E-06  4.44054604457295E-06
 -5.56994818518894E-06 -2.19588748713609E-07 -6.14780587434758E-07 -4.64954107509115E-07 -8.55989854829010E-07
 -2.91834952478370E-06  1.27139457119645E-06  4.28344407988182E-06  4.00427451747412E-06  5.68742203848257E-06
  1.18825562943568E-06  4.01809322750858E-06  2.16119805307078E-05  2.10524324163593E-06  3.19769405883309E-06
 -6.16709291836463E-06 -1.22623806148295E-07  1.36184521895123E-06 -9.27327903306173E-08 -1.94687474566204E-06
 -1.53088226442603E-06  2.17564838209931E-07  2.71295731146456E-06  1.92887623332983E-06 -2.53173210688690E-06
 -2.77118613156341E-07  6.80250763848047E-07  5.62959171012285E-06  3.32209243744162E-06 -1.81500820543987E-06
  2.30493962435082E-06  7.22504426054020E-06  4.38765092475265E-05  6.22631073694406E-06 -1.84310239254436E-05
 -1.24273273934925E-05  8.26081624061920E-07  5.35985796053641E-06 -2.30381979530352E-06 -8.59762765124385E-06
 -7.13664668281259E-06  3.64737917191710E-06  2.20463385840427E-05 -3.29196016463669E-06 -4.77489758196010E-06
 -2.13653414411763E-06 -7.68438651576409E-07 -2.76928153007877E-06  3.00249649652550E-06  6.16686793892203E-06
  1.74753324933084E-06  1.20627983039165E-05  5.39670498205745E-05  1.04085255244308E-05 -1.67871369174897E-05
 -2.01548939506384E-05  1.66885658181328E-06  3.98684850625351E-06  4.28509690582669E-06  3.10118266217284E-06
  3.16356113673289E-06  1.21248054049893E-05 -6.24858414978363E-06 -1.16525390882165E-04  2.54398112302929E-06
  1.32860528861461E-05  1.57013997711841E-05  1.54056121322799E-05 -9.02029329716643E-05 -1.39618514261936E-06
  4.55533685453083E-06  3.28019870855112E-06  5.98507188851394E-06  1.45361063595923E-05  1.24043317665999E-05
  4.67981279772132E-06  1.59763834729490E-05  4.67475544319876E-06  5.87208051798790E-06  4.14004271028741E-06
  6.13257061851010E-06 -5.91024589275574E-05  1.69526462304201E-05  2.00236298315596E-07 -1.43805390737371E-04
 -3.06179888300157E-05 -4.09378290643745E-07 -1.74529946678603E-06  1.64448483939577E-06  9.71201827985730E-07
 -2.10340201101688E-07 -6.14125967287607E-07 -4.07952725862712E-06  1.63171269137834E-06 -4.73414067509827E-06
  3.76000697888528E-06 -4.70409253195002E-07 -2.34050115168390E-06  2.58270179182558E-07 -1.13505903237428E-06
 -1.72508824785138E-06 -1.78135329457903E-06  7.03715335783093E-07  2.21738923685978E-07  2.61241831542449E-06
  1.43057050533304E-06  2.24216777590189E-06  6.97687524794434E-07  1.81692583687879E-07  1.94603621048158E-06
  1.35343671356934E-06  1.70362329079687E-06 -4.34253782312907E-07  3.97753999854002E-06  1.85036564493534E-05
  2.60369610514844E-06  4.06556267836123E-06  1.29677355190682E-05  1.48962223310615E-07  2.69349044916528E-06
 -2.12177870955054E-06 -2.52162362042860E-06 -6.96858736558419E-07 -4.71117140025374E-08  1.12187725691483E-06
 -1.89728909061118E-06 -1.42343779893302E-06  2.40840976576908E-06  5.21035284773195E-07  1.77941739367438E-06
  3.80268945093533E-06 -1.50214189074641E-06 -2.38466903752143E-06 -1.25448629352752E-06 -5.82178992170536E-06
 -2.19871627736420E-06 -5.89566392846208E-07 -1.38532713591058E-06 -1.97434148558951E-07 -8.08538088114390E-07
  1.66409287258039E-06 -2.64620488587099E-08  5.67326423574043E-07 -2.76269186241707E-07 -1.19206056094501E-06
 -3.33347891037446E-07 -6.84652414112045E-07  1.20218845400488E-06 -9.19353275363404E-07 -5.05943305871957E-06
  1.06805295529629E-06 -1.32815520582558E-06 -2.10143498311393E-07 -8.37854338898731E-07 -4.45988062003203E-06
  3.68492597664626E-07 -6.52830506129699E-07 -3.30438615538597E-08 -9.54360246791649E-07 -5.08386436583340E-06
 -3.21326376434607E-07  5.71264930355060E-07  2.50078062617467E-06  5.00032501238257E-06  2.64166861079706E-06
  5.68638942664142E-06  3.37871819323059E-06 -3.67618234199685E-07 -1.96865391038812E-06  1.36391538948789E-07
 -1.48306125576504E-06 -7.89081806538536E-07 -6.76942899834357E-06 -1.78275063844772E-08 -1.60724861049773E-07
  3.41949428806302E-07  2.97676481713375E-07  3.43494468827102E-08  3.64081744077273E-06  3.31454870080737E-06
 -4.01998745334164E-06 -1.33544064330101E-06 -4.81580845409327E-06 -1.90201444705038E-06  4.17458755806717E-09
 -1.43072266603153E-07 -2.86398137483144E-07 -8.77990412824509E-09 -4.09052325766870E-07  1.21985468542069E-08
 -3.36756391427382E-07  2.65951179004967E-07 -2.68308419039367E-07  2.85721935296963E-07 -1.18868378561971E-07
 -7.40427328673922E-07  1.27756144396981E-07  3.57671601178576E-07 -1.11294733088578E-07  4.23628509002847E-06
  1.70038583695651E-07  1.12748532260861E-06 -5.06551035903901E-07 -7.73261026476624E-07 -5.91006229179728E-07
 -1.12058487376128E-06 -2.27498173967521E-08 -3.37293932081374E-07  3.48346524765350E-07  2.06069193246012E-07
  2.93218129685931E-07  2.57737264292233E-07 -4.35269860460398E-07
* ORBITAL    1   18
  2.37353691332172E-06  1.73054913677369E-05  8.42529919098317E-05  3.25918728418237E-04  7.68399134623007E-05
  8.13635523637793E-07  1.37868851185497E-05  8.66689312179765E-05  2.40311737181643E-05  1.45561687425757E-06
  2.63773641624047E-05  1.16705062009198E-04  2.12214261742902E-05  6.92274684352541E-07  1.22593489599789E-05
  6.06416319854932E-05  1.26872531785679E-05  5.92069743688529E-06  9.18384123718922E-06 -1.33761724161218E-06
 -1.78697196305090E-06 -2.56400163156427E-06 -9.41764912984064E-06  3.24410848310885E-06  9.91612577177080E-06
 -2.10261087213705E-06  2.41356209880595E-06  1.34272924130797E-06  9.27721828375865E-06  3.01245135726560E-05
 -9.82143044618369E-05 -2.02280805268150E-04 -8.51970320852149E-06 -8.21906421266706E-06 -1.31732709965582E-04
 -6.77373217943839E-05  4.27718665075344E-06 -4.01824643672612E-05 -1.23112360424311E-04  3.91035039624795E-06
 -1.13241959353321E-06  4.89101577717497E-06  2.55492165288163E-06 -6.72152890979117E-06 -4.39855536010048E-05
  1.52089700800239E-05 -1.10559283579277E-05 -3.19274597352366E-06 -1.24848954127197E-05  3.91759962231700E-05
  4.10415083727653E-06 -1.57980515735946E-05 -1.81766891336826E-05 -6.21843918259238E-05  3.14975610323551E-06
  2.22836752036749E-05  9.06747873453971E-05  1.18336421093382E-04 -1.52301810831451E-04 -3.65427604685148E-06
 -5.45087408016685E-05 -2.40822740590540E-04 -4.35056250571326E-05 -1.04695070639642E-05  1.51863235777443E-05
 -2.34687327997699E-05 -4.61775647969003E-05 -3.79842605278755E-07 -9.65716262238176E-06 -3.29152948163907E-05
 -1.72887825849267E-06 -2.36119849081757E-05 -5.54722046132027E-05 -7.68524678189466E-06 -1.18997220066595E-05
 -1.11149828904678E-05  4.80776806606887E-05 -9.33118533150471E-07 -3.58023338616889E-06 -3.03958418400710E-05
  4.67151812525747E-05  7.22597155716103E-05 -7.27271562538623E-05 -3.70504488238001E-05  5.38725053529944E-06
  2.88418218978973E-05 -1.02616305377989E-05 -1.04965177275302E-05  4.40729148502470E-05  5.42613729737291E-05
  5.35900789502388E-05 -7.38757268459143E-05 -3.57115075948317E-05  4.71951719322292E-05  7.25890987421772E-05
  2.08846304511370E-05  2.00227798417057E-05 -2.43578270127187E-05 -1.45256372197791E-05 -1.16998036865745E-03
 -8.33202003751960E-05 -4.29743200071987E-05 -2.21187737545696E-05 -1.57754517800864E-05  7.83672878633265E-06
  2.78332800041328E-05 -3.70218761986431E-05 -3.86502936234157E-05  1.00000536314589E+00  3.91129269092333E-04
 -7.39464408705274E-04 -3.61552732407849E-04  7.66184989103507E-04 -1.82621566036004E-04  3.47919513830983E-04
 -4.17787610201778E-05  1.30413564181731E-04 -4.56941345189278E-05 -2.69158035474534E-05 -4.23737395571104E-06
 -8.18213561898247E-06  2.01647833314638E-06  2.23262183596224E-05  3.97166349941040E-05  3.73385804312287E-05
  4.15872822484110E-05 -2.91490974578691E-07 -1.01937740796733E-06 -2.32142549503738E-06 -6.57618320166707E-07
  3.11685998100855E-06  1.91365443305710E-07  1.21542223803340E-06  3.55591582312207E-06  1.24180111235807E-06
 -3.27976471912995E-06 -1.96841066003160E-06 -9.94602890147368E-06 -2.30046366716225E-06  1.01820103705045E-06
 -9.58212751831269E-07  3.45900960040912E-06  1.58120852441885E-05  3.52287020258492E-06  3.20044829224308E-06
 -2.36122676220635E-06  1.43073160367011E-06  6.92101532151814E-06  7.92769871620554E-07  1.09635841459990E-05
 -8.05835390630274E-07  6.30453099159455E-06  2.89060161699207E-05 -2.02789565271369E-05  3.43913782200755E-06
  2.57446215579868E-06  1.29888360007554E-08 -2.01794744721644E-06  3.22529269279606E-06 -6.51181606729133E-07
 -7.95454531881290E-06 -4.28241102021210E-07 -2.38446820133714E-06  7.55842910215156E-08 -5.08570670626136E-07
 -2.09180936152727E-06 -4.39696302356737E-07 -2.13410312155401E-06 -5.26539623931468E-07 -1.81567431550779E-06
 -9.38441395550938E-07 -1.13146713971976E-06 -5.82686033214984E-06  1.25247475899925E-06 -4.46890699101171E-07
 -3.94520307397554E-07 -3.22674658536399E-07 -1.80164584937325E-06 -7.80550989398085E-08 -1.12718015600931E-06
  6.09463741724752E-07 -2.01253375001744E-07 -2.07455066600940E-06 -1.87378295926468E-07 -3.11966070053473E-06
  2.96733226482210E-06 -7.93807043456366E-07 -4.00492840957251E-06 -6.97360903260568E-07  1.58830342686741E-06
 -2.54165735542045E-06 -1.44299140729337E-06 -7.50476965997513E-06 -3.64074830259797E-07  1.91218398635510E-06
 -1.22731317333597E-06 -5.30389732940255E-08 -7.27083456858055E-07 -3.27506712357185E-07  7.14833914013790E-07
 -4.97928429925888E-07 -4.81883549901449E-08 -4.62667642165139E-07 -3.14693344060525E-07  6.70218131330472E-07
  1.15198435885267E-07 -5.35118443208972E-08 -3.14104973536320E-07  4.14271339770233E-07  5.45923744366164E-07
  4.40287745157626E-07 -1.24403187230239E-06 -5.68751850650810E-06  1.75407644062431E-06  5.41718607420814E-06
  3.96304041540876E-08  5.01564993807593E-06  2.61248682434671E-05  7.18463456473068E-06 -2.48861217203456E-06
 -9.89103930579414E-06 -3.42104176715799E-07 -2.68744712092488E-07  1.04554658081167E-07 -6.15800463290743E-08
 -5.11927643099035E-06  1.73946068144493E-06  7.83996391654275E-06  4.87695891600614E-06  3.78256856960461E-06
 -1.45154756955578E-06  3.67820465306427E-06  2.11106698650919E-05  5.25490213975886E-06 -7.22320131446441E-07
 -3.13389800539331E-06  2.00267140690359E-07  2.43737309822798E-06  1.58551987081191E-06 -1.45382762828941E-06
 -1.01987568374308E-06  2.31555597463279E-07  2.10320178386546E-06  1.71807689900424E-06 -1.06205532670762E-06
  3.13765125242540E-08  5.22735555594239E-07  3.62637182754502E-06  2.60129219348371E-06 -1.55840669318011E-06
  8.37208097567691E-07  1.27647281596651E-06  1.02654779215880E-05  8.33698247485681E-06 -6.90914172475082E-08
  6.75118033324626E-06  2.21974766898865E-06  1.24317471282370E-05 -9.60601838843188E-06 -4.76434115894314E-06
 -7.33721665443075E-06  3.80164618535681E-06  1.75349056181732E-05 -1.94496602411334E-05  6.43130762623390E-06
 -3.57653186943643E-06  3.28440827375674E-07  2.40137010228671E-06 -1.95195813118928E-06  8.02878756669635E-07
  7.37774979640893E-07  3.08827209625739E-06  1.40550920113414E-05 -1.27393614265439E-05  6.71110286984146E-06
 -6.65730787954383E-07  1.67435067960990E-06  5.93355901884295E-06 -1.24678129399438E-05 -7.30998356184517E-06
 -4.39709757422667E-06 -1.39005512172549E-05 -6.16644803613465E-06 -1.26994142433558E-05 -1.13508332731653E-06
 -4.08068180361170E-06 -4.45523892620676E-06 -7.29945430836352E-06 -4.90057340537174E-06 -3.17712180227658E-06
 -1.40486788630991E-06 -4.66782374256754E-07  1.65914049255768E-07  4.31111336393410E-06  1.84180020334462E-05
  6.39793781061545E-06  1.29281585884848E-05  7.40723459512994E-06  5.08157304971743E-06  2.44047965427280E-06
  3.59145777858872E-06  1.79205095177669E-05  1.30926494327571E-05  3.06296558478761E-06  3.00935852938052E-06
 -7.89217183057769E-06  1.16152992105798E-06  4.41118215145305E-06  3.80452233239889E-06 -5.62592931786143E-06
  1.50566299458157E-06  1.57446498470948E-06  6.92042917900130E-06  8.46351796490006E-06  3.25583008918282E-06
  4.73291716481072E-06  4.91227794681175E-06  2.43007868745379E-05  2.68414779133486E-06 -3.83431544468725E-06
 -8.60541441778375E-06 -1.25733469019759E-06  1.41267589325056E-09  5.90753360498541E-08 -1.90210237505326E-07
  8.78238686685362E-08 -3.98428437616109E-07 -1.16180630270969E-07 -7.68998203764672E-08 -6.35788874098849E-07
 -7.16482661070790E-08 -4.64295881884972E-07  2.61669762761736E-07 -4.16865116176918E-07 -4.83574340835872E-05
  5.09841162449608E-06  4.49627457512828E-06  7.13724554183623E-06  6.61969837505124E-07  3.97904200798048E-06
 -2.30003196558330E-06 -5.00948218538785E-07 -7.02267982679931E-07  2.27758135827768E-07  1.83900366048944E-06
 -1.66993578127632E-06 -6.25609334810269E-08  8.20538146713356E-09  3.43637710713052E-07  2.65696130153469E-06
  1.15162148019314E-06 -3.30038291559807E-07  1.62110634714732E-06 -1.79782587982093E-07 -5.20588256590441E-08
  6.07379081294664E-06  1.97089904731840E-06  2.25131011110063E-06  4.77915396700480E-07  4.15621505578239E-06
 -4.15385605910050E-06  1.01211988365639E-05  2.55430919804189E-06  4.64506503145924E-07  2.81825555994067E-06
  1.52396850657009E-06  4.85121745386173E-06 -5.84794849537966E-06  2.71926786090407E-06  1.63035935266145E-05
 -4.77842699361412E-07  3.73753468454257E-06  5.10958153860079E-06  2.91044757434291E-06  1.69616097365544E-05
 -2.23632706297081E-07  2.02748486834383E-06 -4.25355706462118E-06  1.02004646001065E-05  4.35506721532483E-05
  1.85568271615107E-05  1.76885129391136E-05 -3.30437696761443E-06 -1.51656122107786E-06 -5.71206941673586E-07
  3.79498280803447E-06  2.07837633559706E-06  1.13206527356920E-07  1.20323735474123E-06 -2.57749669637451E-07
 -4.64438248301176E-07  1.26466584043319E-06  2.01344538947577E-06 -2.57761404044811E-07 -9.65599794348611E-07
 -4.66777261424546E-08  2.20723403603045E-06 -1.70884768284133E-07  1.67918946455089E-05  1.15277836559733E-05
  1.61238781922426E-05  1.02846833996459E-05  1.93770752156663E-05  7.55584870955034E-06  3.02180986109322E-07
  2.59276330148784E-06 -1.29172630968056E-06  8.52597053657950E-07  1.62077381690848E-06  1.23598006724062E-07
  2.11141770678476E-06 -1.68397036200583E-06  1.43997034122662E-06 -1.46310242089508E-06 -1.55511990330661E-06
 -6.74665299377114E-06  3.35568477790280E-06 -3.06214434556497E-06  5.69605016340305E-06 -1.33189364109709E-04
  2.01232522824443E-06  2.04082539693791E-06  2.87983535417746E-06  3.90532258235033E-06  3.61267419581215E-06
  4.41321074212722E-06 -4.30510826727152E-08  9.40001455411620E-07 -2.30941390703670E-06 -9.08657963072909E-07
 -1.61417035804685E-06  1.09275212070276E-06  2.83543360112773E-06
* ORBITAL    1   19
  2.64390357762972E-06  1.85201364990225E-05  7.31078520743589E-05  5.34883084121591E-05 -1.64509532444246E-04
 -7.17600088003169E-06  3.68707239459625E-05  8.10081298044268E-05 -2.09598228157102E-05  7.68098792572244E-06
  4.57913111521429E-06  9.94957226271181E-05  5.11342771725606E-05  8.36129840798282E-07  3.75244070541664E-05
  1.59181701800714E-04  2.62301633040333E-05 -3.24823418303895E-05  5.34549082466175E-05 -2.27529692094901E-05
 -2.95592825862144E-05 -1.40918899937514E-05  3.59368706054081E-05  2.04870616354896E-05  1.55830479053896E-05
  2.20507722345384E-05  2.70254255481011E-05  1.37615237305399E-06  1.00519761909129E-05  4.97841005643360E-05
  2.10735739163954E-04  5.92580577404482E-05 -9.08882177723930E-07 -1.69368242401029E-05 -7.05753471657196E-05
 -1.14633044718974E-05 -6.07570080886345E-07 -1.10185918432702E-05 -7.57867152480981E-05 -2.26660499799991E-05
 -5.72974230006995E-07 -1.01454181345460E-05 -5.09703716333220E-05 -1.13164890839886E-05  1.64237716039671E-06
 -2.23086209258890E-06  2.37029748599405E-06  9.42884014320105E-06  3.36783561097155E-06  2.09920190456532E-06
  3.72200384316761E-06  6.97096665868576E-06 -2.83546616057553E-06 -9.13630287537470E-06  3.14518235480296E-06
  2.23298037450120E-05  9.09926660460646E-05  1.23970546507773E-04 -1.46915065474648E-04  6.30840437912530E-06
 -3.26587534272865E-05 -7.78188985582121E-05  1.94013672375709E-05  4.00077682332943E-06  5.09510458697231E-05
  2.30594468509487E-04  4.49540519822951E-05  7.88116935852200E-06  1.10559797828654E-05  1.18352375394444E-04
  5.46528358901716E-05 -1.01778091299465E-05 -2.82733375147205E-05 -1.92147187113461E-05 -5.53315239854273E-05
 -5.72154383219322E-06 -2.68217402489683E-05  3.00036729513186E-05 -4.88765796501859E-05  2.52628965970145E-05
 -3.44812357229261E-06  4.96098764585985E-05 -7.94264258787530E-05 -4.29799190028989E-05 -2.61846169596637E-06
  4.88157081306038E-06 -2.00425619033397E-05 -4.13782838679547E-05  3.34180690936540E-05  2.88438962162514E-05
  5.39960062327336E-05 -6.85165637777202E-05 -3.15253577877015E-05  1.81916653756072E-05  2.51872593847080E-05
 -1.30528732146971E-05 -3.70357906350786E-05 -3.98107001144408E-05 -4.15161925109865E-05  9.99999699413961E-01
  3.84372763541583E-04 -8.03134643394080E-04  5.89697073898943E-06  4.32506953077095E-05  3.15713893101666E-04
 -7.19188201166045E-04  2.27965719127924E-04 -4.89467778014791E-04  1.14568921312609E-03 -7.64566926170484E-05
 -4.16167736547237E-05 -5.37464036175739E-06 -1.53954323071531E-05  4.60713994885856E-05  4.32941009507077E-05
 -2.01277687377809E-05 -3.55463522088027E-05 -7.60215019576485E-05 -2.41090936886791E-05 -6.81589667470127E-07
 -3.79716384395920E-05 -4.79250954064005E-05 -1.93732519673178E-05 -2.96726243688987E-05  8.82830450145049E-06
 -3.24967960321463E-06  4.68034802082580E-06  2.11174849572402E-05 -8.17177138746339E-06  5.17565835626800E-06
  5.73303255020806E-06  2.02637863521691E-06  9.77061601836770E-06 -3.63289346601546E-06  2.98234847866717E-06
 -5.16512253202812E-06  1.51817997297058E-06  7.35139490410684E-06 -5.43776327382247E-06 -1.87149073556537E-06
 -3.54103392443919E-06  1.41568352635510E-09  6.58477764526748E-07  2.27446200143416E-06 -1.56923703275433E-07
 -2.54893587493747E-06 -1.69684434060592E-06 -8.48739390074689E-06 -2.15137926265468E-06  1.23546030891635E-06
  6.63900875105422E-07  5.79604428172563E-07  2.48999671929014E-06 -3.31872163018554E-06 -1.29114736843341E-06
  3.84533822956320E-06  9.38842471256464E-06  4.27565058225748E-05  1.25624489827888E-05 -1.06907146159831E-05
 -1.35450935765437E-06 -1.04745922955174E-06 -4.21163253993795E-06 -1.69141376848709E-06 -8.74346607321977E-07
 -6.86247173764209E-07  4.95683865772003E-06  2.14131412188479E-05 -1.24715183238198E-05  3.46585776826355E-06
 -1.06677949510377E-05  1.98678166475066E-06  6.50545007813506E-06 -1.81398368630797E-05  1.67455598057736E-05
 -2.81766515909669E-06  1.55932701717266E-07  1.78558127474055E-06  2.15541945889435E-07  1.78017851703912E-06
 -7.83494379083412E-07  2.02030272359565E-06  1.19767532201272E-05 -1.56857309990140E-07  2.99221316200944E-06
 -3.31601479867238E-06  1.13451826016275E-06  6.43127711130356E-06 -4.70537575721571E-07 -3.66725283896317E-06
  6.83125325009317E-06  3.14172555139807E-06  1.95010941471715E-05  4.02143727416494E-06 -5.77883082152286E-06
  4.52893361529452E-06  3.52249805960682E-07  3.09706100400173E-06  2.25208733557188E-06 -1.16204354374283E-06
  1.53532129812992E-06  1.89112138729262E-07  1.81468737905995E-06  1.57943692300756E-06 -1.00747341730215E-06
  2.45939458027881E-07  2.19981111260673E-07  2.02225633571532E-06  1.32314954929196E-06 -1.28259048736689E-06
 -3.22964646681361E-07  1.40348351783638E-06  9.56837069294166E-06  2.07766205378420E-06 -5.15100375501462E-06
 -4.49701137152924E-06 -1.03092594601123E-06 -4.65672667447357E-06  1.58441105444875E-06 -2.38607743935779E-06
  2.26988512620545E-06 -2.45923693420679E-07 -1.25468567960456E-06 -4.93947069051008E-07 -1.79224325114762E-07
 -4.40562705364459E-07 -3.59015770033775E-07 -1.78881713006144E-06 -1.38956204104166E-06  2.82921279361346E-07
  1.77536149961552E-06 -1.11047072454870E-06 -5.44130579042042E-06 -1.76678437579381E-06 -4.73352366681120E-07
  5.13658863675562E-07 -5.57342789240031E-08 -5.04772901675104E-07 -5.76329557017437E-07  4.74074862604689E-08
  1.05241391976432E-07 -1.98344316628000E-08 -1.45438194246126E-07 -4.38217665638223E-07 -1.67994997164091E-07
 -3.17171017766054E-07 -6.52280293230813E-08 -1.22781524383235E-07 -2.04673359868723E-07 -8.43044866913656E-07
 -4.00041435534490E-07 -9.86640394094692E-07 -4.05003046553164E-06 -3.99757216330032E-06 -3.62063773209943E-06
 -4.06327532770469E-07 -2.24042465225100E-07 -9.46981581058945E-07  5.31615369419639E-07  7.84527512674492E-07
  5.86529976494409E-07 -8.27354464840093E-07 -4.60131638084732E-06  2.71405271930341E-07 -2.63834988197510E-07
  1.17885504083404E-06 -3.48632086248520E-07 -2.05908191846598E-06  1.26487145925080E-06  7.83659647687291E-07
 -4.83466622768733E-07  4.40528206269368E-08 -1.88754316798368E-06  1.29720275133123E-06  2.42538220286814E-06
 -3.59484019417722E-06  2.07543399853612E-06  1.06715131974462E-05  7.23158728260050E-07  2.78185156164557E-06
  6.87003279489715E-06 -1.31518107411315E-05 -1.06922601600700E-04 -4.57414052162445E-06  2.10845247077665E-06
 -3.63659140590400E-06 -2.94656790560306E-05  5.01282102250707E-06  1.40497102092829E-05  9.29378958914419E-06
  4.57714874776054E-06  2.19012328300805E-06  2.93927855034700E-06  1.15324853459244E-05  1.23438190476718E-06
 -4.03053440026445E-07 -5.47880456237530E-06 -2.32198762092112E-06 -7.22778710129453E-07 -7.31027463860710E-08
  6.98595197027980E-07  5.21753435492734E-06 -3.72562674163113E-06 -6.74866871540720E-07 -9.69340451041729E-06
 -2.51091114236880E-06  4.64728038355763E-06  2.20431597274684E-05  3.69160781625248E-06  9.90237871920579E-06
  3.97115067961417E-07  2.67350814057016E-06  1.19301244082041E-05  5.46154058441737E-06 -2.36953679167562E-06
  1.00311028645329E-05 -1.30625640450513E-07 -1.20474300633977E-06  9.53979346782614E-06 -4.85280625934321E-06
  2.44227107876656E-06  4.25990310034121E-06  2.08802566433953E-06  4.00530776163955E-07  2.21583740019762E-06
 -2.99871498735283E-07  9.06766626273655E-07  5.99078852305718E-07  1.44737187393664E-07  1.30109019361387E-06
  3.94557179734353E-07  1.01703275604851E-06  5.66617233913757E-07  3.56367738274614E-06  6.04657115858841E-06
  2.48190556400847E-06 -6.91296309522237E-08 -2.63060699961103E-06  4.94443998348725E-08 -1.91647481345469E-07
  1.44830964725634E-07  2.27938028163381E-07  1.37155855643643E-07 -7.65362527831335E-08 -6.42088073949081E-07
  3.19704846757893E-07  3.36469172465267E-07 -9.22531485915776E-08  4.23008853656667E-07  2.40006085669226E-06
  1.18132453580196E-06  5.84193937931126E-07  2.25685003279156E-06  9.02010825008773E-06  3.69551733232701E-05
  5.89386755826473E-06 -2.02289741911246E-05 -1.10638515999776E-05  1.62252851279211E-06  9.45996341155511E-06
 -1.31711498643672E-06  9.98442006221889E-06  6.53538310734119E-06  9.99157489482230E-07  5.21389363890643E-06
  1.22976800831610E-06  3.41958025286840E-06 -4.04482557222519E-06  1.70219363344223E-06  4.76460504246270E-06
  1.64943271914918E-05  5.24451778026151E-06  1.38233845813318E-05  2.53163913858268E-06  1.58979800735460E-05
 -2.79730652202234E-06  2.54158776643766E-06 -3.70288788125460E-06  9.98582792617963E-07  7.93242856152541E-06
 -2.86348333967472E-06 -4.83929991716410E-06 -1.66644981772114E-06  2.39150277223183E-06  2.03383725036445E-06
 -1.22208883598486E-06 -5.75522257757782E-07  9.04816219765725E-08  5.47193259201271E-07  5.53143309760864E-07
  7.57806769408290E-07  1.27497267676420E-07  2.00267673731691E-06 -1.63905171308777E-06 -7.50950270860466E-06
 -6.37661976329806E-07 -4.59986797826704E-06 -2.97214823369594E-07 -1.04880957094068E-05 -1.16127023020109E-04
  1.06335449554454E-05  6.33149771330917E-06  1.25119147166010E-05  7.51909081026149E-06  6.22845526363268E-07
  2.50783377397484E-06  1.69039797431326E-06  9.34002072042830E-07  1.30516317496813E-06  2.07276126365146E-07
  2.26984518667858E-06 -1.70449325998067E-06  1.09825378633998E-06 -1.27405985735941E-06  1.93780474855382E-07
  1.91593869626682E-06 -1.51727533520318E-06 -5.09452031227547E-07 -9.16211058082511E-07  1.15675867259813E-05
  1.12734458238280E-06 -5.54479566027423E-07  1.78365169259444E-06  4.35021013058707E-06  1.04157820092637E-06
  4.21746357703887E-06  1.51553276094916E-07  1.60621714048357E-06 -1.50095249068787E-06  1.06118677668326E-07
 -1.03068085132738E-06  2.91949169598681E-06  2.15616239269077E-06
* ORBITAL    1   20
  1.55718129487941E-06  1.13949627191006E-05  5.68741592169631E-05  2.53758670135635E-04  8.05792610666479E-05
  3.60386762985189E-07  6.43647665035649E-06  4.47944872175660E-05  1.58696440843789E-05  2.32688302802534E-07
  5.53656452338264E-06  1.33613927465855E-05 -3.36947906791481E-06  7.47678131873687E-07  1.41307879864502E-05
  9.25389560816997E-05  2.95501404204702E-05 -1.46000349174014E-05 -2.94975072401971E-05  1.35840061085502E-05
  1.58885485504532E-05  4.03513130302926E-06  1.52379998827126E-05 -7.30657460286885E-06 -7.96408308994991E-06
 -4.99934738601598E-06 -1.17219214930248E-05  7.53505539533379E-07  5.55521647186892E-06  2.93799615169378E-05
  1.69254813903575E-04  7.39112922131420E-05 -9.20276909051707E-07 -1.74411095629153E-05 -7.51545825064015E-05
 -1.18130037983296E-05 -3.03404369398515E-07 -6.47801637923152E-06 -5.94777564365044E-05 -2.42896256480185E-05
  1.33507485383496E-07  2.03629905957507E-06  2.45857503598616E-05  1.19751690676680E-05  6.13767703466847E-06
  8.38623875492087E-06 -3.48490306853026E-06 -1.56888578348997E-05 -9.92026528101322E-06 -1.63092202280201E-05
 -7.17410352142356E-06 -1.21364987081495E-05  1.52014096883776E-05  2.37098278099441E-05  2.95420527427812E-07
  1.70622207270701E-06 -3.29065532714019E-06 -1.60049611788470E-04 -1.74548369621438E-04  4.84824692521738E-06
 -2.41080833624318E-05 -5.31963561618511E-05  1.26635229271447E-05  3.79059005944738E-06  5.12430860436471E-05
  2.33334877737441E-04  4.62167956310721E-05 -1.01971962949694E-05 -2.44057378052352E-05 -1.89597591690057E-04
 -7.10374484350206E-05 -5.14263219840061E-06 -1.46230663342007E-05  2.47475405229856E-05  6.56368378109589E-05
 -5.86217308146716E-06 -6.87297950029426E-05 -3.68920954786988E-05  3.21944469593033E-05  1.79506351293782E-05
 -2.70231421142537E-06  6.50685085490326E-05 -8.00002976796206E-05 -2.52971395429268E-05  4.00777986444982E-05
  8.32231294883853E-05 -8.02486150778246E-05 -1.40556167840792E-04  8.82585705223083E-05  1.38205231271144E-04
  1.24506468926880E-06 -1.71387642074168E-05 -1.29365996358730E-05  8.09519882118574E-06  1.32388836244894E-05
 -7.92260887780256E-06 -1.48222681485756E-05  9.67379509665036E-06  1.67822365682969E-05  6.21565678719033E-05
 -5.82613720511109E-05 -2.29827339795934E-05 -1.20633821728281E-05 -1.91977760888644E-05 -4.20580696908549E-05
 -5.79642562330991E-05  2.92797581121373E-05  6.17326356672442E-05  3.03327743994122E-05 -6.79376291567018E-05
 -3.01732158373935E-05 -2.09878677354883E-06 -1.04374670239157E-05  3.15898105541655E-05  2.15463157117205E-05
  4.17838814199697E-05  7.21918939182871E-05  9.99989143702249E-01  4.39781996738013E-04 -9.30311419616870E-04
 -1.83470577514421E-04  5.70279794769168E-04  4.28429884825406E-04 -8.33421963869108E-04 -4.64411716171357E-04
  5.63478428652812E-04 -5.76517676720489E-07 -2.09007554423192E-06 -1.99702361753850E-06  1.84649790239742E-06
  2.83420225883326E-06 -1.82525475708603E-06 -1.10012893422566E-05 -4.72972430152790E-06 -5.11197390675836E-07
 -5.43461293013392E-06 -1.56296346898946E-06 -8.22429798391530E-06 -8.10528427907055E-08 -3.17464546054236E-06
 -1.98203539831482E-06 -1.16541936153381E-06 -6.66499242119758E-06  6.18527044305390E-07  5.99704466509179E-06
 -1.11232452384412E-06 -2.09553642961896E-06 -1.02865291297800E-05 -8.01575791955320E-07  2.32252973604908E-06
  1.33510270613680E-06  2.21858029276509E-07  1.36188083164355E-06 -3.91150618048804E-06 -2.24394455899798E-06
  1.43657386042717E-06 -1.31801833380338E-06 -5.51848806337917E-06  2.32492211032295E-06  2.93880325120013E-06
  1.29100168116064E-06  3.28944792779166E-07  1.50260859428920E-06 -1.88549097920521E-07 -9.61287145911922E-08
  1.14129592586990E-07 -3.03909122255498E-07 -2.07764329850935E-06 -2.11185774025114E-06 -1.75478123400037E-06
 -3.96746861081595E-06 -1.76141004860445E-06 -1.06733021872427E-05 -2.81183634053350E-06 -1.34362627915545E-06
 -2.29798670311054E-06  5.93272955201872E-08 -5.22299520915913E-07 -2.91408892695382E-06  9.39129057945160E-07
  3.02153795434494E-07 -1.46850535823244E-06 -7.76758383075238E-06  7.81180661982792E-06 -8.78682119703513E-06
  2.89941269770671E-06 -2.70113229087214E-07 -1.06047651904247E-06  8.60522010452097E-07  1.54290430081696E-06
 -1.45125016848701E-06 -1.49907204628018E-06 -8.58805731527736E-06 -3.50363587002268E-07 -9.17448811105695E-07
 -1.27663873087665E-06  4.68528361414813E-08 -7.38748697540296E-07 -5.50194709678006E-07  2.93037034833236E-07
 -8.77085809938224E-07 -1.22625045365890E-07 -1.31243222667627E-06 -1.11736681704687E-06  5.64410667290956E-07
 -4.39601904489376E-07  1.65478466108404E-07 -1.77268328749191E-07 -1.07442276447372E-06 -1.58464209361932E-07
  3.10242293735716E-07 -1.11941305521801E-06 -6.96922252088527E-06  1.90449441553761E-06  2.75124100753901E-06
  1.58211144996482E-06 -5.67598128545845E-06 -2.81970389530998E-05  1.34729267774352E-05  1.21099351018131E-05
 -3.60996592967401E-06  1.62321673423488E-06  8.16024948976695E-06  1.44702274657186E-06  1.03087370930622E-06
  7.94851136536671E-07 -4.01730794840048E-07 -3.79001010913016E-06 -3.66075673229992E-06  3.19291416562007E-06
  7.82943898401803E-06 -1.69046071277173E-06 -8.82829694864843E-06 -2.12403285422053E-06 -2.04987603202191E-07
  1.24355512542447E-06 -1.13266426103573E-07 -1.46098450492781E-06 -6.63042283746515E-07  9.16965172285770E-07
  6.63630416856654E-07 -1.24259064771228E-07 -1.30175162945486E-06 -9.20246451838415E-07  7.22400584471211E-07
  3.04183756126386E-07 -1.66856174299048E-07 -1.88074193313550E-06 -1.47815418016987E-06  1.47779456422361E-06
 -4.21379899989419E-07 -8.56062501747308E-07 -7.18085761172009E-06 -9.38886425710290E-07  4.14805067443658E-06
 -2.85075083364863E-06 -3.13422852911188E-07 -2.17802999120731E-06  1.15890059929165E-07  4.73682143161311E-06
  1.07496469651241E-06 -1.07451360238245E-06 -6.48775866501512E-06 -2.52329822746036E-07  9.60342303041607E-07
 -1.02687664302905E-07 -1.28405987845332E-08 -5.91639794835359E-07  6.14070762114387E-07  1.16030733237209E-07
 -4.25473983200070E-07 -4.13527044120812E-07 -2.74803713416640E-06  1.52663439242957E-06 -2.05649260001168E-06
 -1.18005515484069E-06  1.31283255490074E-06  9.40941398956773E-06  1.03118045025143E-06 -4.91853550797451E-06
  6.26670927157491E-06  2.98926886471694E-04  9.55433407709741E-06 -5.70721898207467E-06 -1.53841609377787E-06
 -6.86522989968434E-06 -6.02552287771066E-06  5.26965166144748E-06 -8.56898893117568E-06 -3.88836116520630E-06
 -2.95231375815883E-06 -1.77837449748127E-06 -2.89277747305395E-06 -2.73499254424936E-06  6.75210550774079E-05
 -2.33188870381635E-06 -1.31029922906764E-05 -6.89619330602907E-06 -2.70620016723648E-06 -1.72580594212389E-06
 -3.32009838973723E-06 -1.13067327875317E-05 -7.80452699346750E-06 -1.72886558547189E-06 -6.89462836283526E-06
  1.16596655245023E-05  4.82616498481295E-06  2.10847357520794E-05  1.08784024342631E-05  1.21302527783671E-05
 -6.46667280562749E-06 -2.59529381232665E-07 -1.58210891662630E-06  9.49675551867601E-06 -2.97930018707509E-06
 -4.61208019794664E-06  4.19933637559975E-06  1.90025938650546E-05  4.18311374906678E-06 -9.41812114722106E-06
 -1.66751669366258E-05 -2.30460136329521E-06 -4.29883595167337E-07 -9.69096779367111E-08 -1.30860614687604E-06
 -1.69118443260821E-07 -1.51634967317226E-06 -1.27093934691068E-07 -1.25594285964459E-07 -1.22301530809121E-06
 -4.34206227142769E-07 -1.28042195871656E-06  2.34545469779774E-07 -3.23176708948294E-06 -9.92512385895321E-06
 -8.35254994049545E-06 -4.47402409666614E-06 -5.14457114440624E-06 -3.63618302196619E-09 -6.99118813124668E-07
  8.05289768404059E-07  4.55590612063583E-07  2.83153846349448E-07 -9.90865587040457E-08 -9.17770074486324E-07
  6.68699172858692E-07  4.62471410992723E-07 -2.36588213420040E-07  4.13604417646666E-07  2.90456820613942E-06
 -5.63186954203857E-07 -4.87317178187328E-07  1.76343468978664E-06  3.56556262188478E-06  1.42650326827299E-05
  7.74890584949806E-07  3.49005351925189E-06 -1.18675320547184E-05  7.60300665900980E-07  6.37234277035630E-06
 -4.15685565800856E-06  1.24105160661435E-05  2.57350071638571E-06  1.51752681191924E-05  6.22654322063128E-05
 -7.11668877053239E-06 -4.17264049921888E-05  1.71090000963737E-05  2.80017035386806E-06  1.80157159821055E-05
 -2.86224995940057E-06  4.01877643457695E-06  5.94600471953844E-06 -1.57717996667626E-06 -2.38516365961756E-05
  4.17266493509611E-05 -1.26108573145592E-05 -3.23640393029881E-05  2.07943073148629E-06  1.01940100685893E-05
  3.09646565241127E-06 -3.22663377680153E-06 -7.67249171205918E-06 -2.41322495316829E-06 -1.36649306955753E-06
 -2.01775446775508E-06 -1.01448054761409E-06  1.95464942824567E-07  1.79454051463006E-06 -6.89915548215163E-07
 -1.35027270249366E-07  1.60695771627482E-06  1.91405152055877E-06  9.26015608390316E-07  4.91273229160432E-06
  3.04196388919627E-06 -1.73850884483663E-06  2.19231591389222E-07 -2.58962517140761E-05 -4.88646799574060E-06
  1.62054974541186E-05  1.33824242716478E-05 -2.10019387016243E-04 -2.81783334323659E-05  3.80317306050337E-07
  3.24350041125543E-06 -1.85033387890387E-06  1.11901336155267E-06  2.30740949328221E-06  5.94023519271379E-07
 -1.17190774073346E-07  6.94632593772392E-06 -1.64823881873085E-06 -5.24856568422295E-07  1.73426382307596E-07
  9.11080870548706E-07  6.61579644620766E-07  5.66591784345826E-07 -1.65470462553229E-06  3.10064794549307E-06
  2.08408366894196E-06 -5.71769447969678E-07 -5.44939836487586E-08 -7.92380156577541E-06  4.79091881044683E-06
 -6.77815320186941E-06 -7.16262114559925E-08 -1.04399004851161E-06  3.35712243371054E-06  1.68540538839809E-06
 -3.75442390630643E-07  1.12772857338010E-06 -6.86245468386398E-07
* ORBITAL    1   21
 -8.38605231696566E-06 -6.15272831865471E-05 -3.16095868104909E-04 -1.38130702268588E-03 -4.57034303473224E-04
 -9.59070088642625E-07 -1.84633908848989E-05 -5.76293157203038E-05 -3.18290533382032E-06  5.30246494102776E-06
  7.84017642830533E-05  3.54852669208592E-04  7.62735601349224E-05  1.37989029983226E-05  2.06860365516529E-04
  9.63533629044531E-04  2.26623201191078E-04  8.13082859410295E-06  1.92239622009829E-06 -1.77741570704539E-06
 -6.24429196566460E-05 -1.16737124675087E-05 -1.16565740332709E-04 -8.16950171177533E-06 -5.07497974556146E-05
  5.31601578280709E-06  1.64362468441915E-05  2.79451615090084E-06  2.01883728259265E-05  9.24225381908499E-05
  2.92938529852960E-04  6.15088093465066E-05 -7.48963778088746E-07 -1.17264342026643E-05 -4.20534518988246E-05
 -6.42046505413470E-06 -4.01179456136331E-07 -5.70377993732648E-06 -1.47190664183483E-05 -4.94559868728260E-07
 -2.18912260170913E-06 -3.63892607136260E-05 -1.57839278944230E-04 -3.08099010812294E-05  4.08701928271041E-07
 -4.33103841873370E-06  2.75713237766751E-06  8.17655246627922E-06  1.34571300031766E-05  1.92790806606916E-05
  3.02609159911046E-06  8.85800419821258E-06  5.38472504514049E-06  1.08176617856563E-05  3.50869333697430E-06
  2.54516151359931E-05  1.19023443351198E-04  4.00164328492548E-04  8.31212009777957E-05 -2.18129011313589E-06
 -3.51021670660421E-05 -1.34818022261366E-04 -2.09499275932513E-05 -6.46642459173621E-08 -4.91559050767884E-07
  5.58157894949542E-06  2.84805971466729E-06 -1.86869331226056E-06 -3.08435107938346E-05 -1.29269335749356E-04
 -2.31283511608867E-05  5.27588938772765E-06  1.05071759396958E-05 -1.79313645495168E-06 -6.95379269785975E-06
  8.33734078413621E-06  1.88527280808339E-05  1.96967180851920E-05  3.20357585305068E-05  9.89818098144544E-06
  1.29850694867700E-05 -2.25419152542254E-05 -1.67683115023046E-04 -1.23436292132912E-04  4.93210496696358E-06
 -7.66891286296649E-06  5.02653709908764E-05  5.24227110754909E-05  1.06938602584942E-04  1.07635773351190E-04
  1.17547440676375E-05  8.31964202135633E-05  6.99531362907796E-05 -3.39443752252925E-05 -3.88270085139667E-05
 -6.71733937005713E-05 -6.63445425739883E-05 -1.18469791399620E-04 -1.40343071039265E-04  1.44415467888146E-05
  9.76521024351401E-05  7.50959083825590E-05 -1.17518336144010E-04 -1.34855729645326E-04 -4.87342619109236E-06
 -1.98810547525665E-05 -1.26240048515336E-04 -1.38058642844274E-04 -3.07973140715291E-06 -1.96649881388581E-05
 -1.24053884977284E-05 -1.77900350746125E-05 -3.15106216612729E-05 -2.15284103885299E-06 -6.96631524150789E-06
  6.34008697046234E-06  1.59610479726732E-07 -1.74030519567511E-06 -1.18505364799306E-05 -8.83305668506427E-06
 -1.07895746917436E-05 -2.17941756584853E-05 -8.57850916006419E-07 -9.08703552011806E-06 -5.87012513520114E-06
 -1.39661061809824E-05  1.00024586565633E+00 -2.63892076069596E-03 -3.59309065666641E-04 -2.43592997619281E-04
 -8.14743179865265E-04 -5.84627223618527E-05  9.65810939527739E-05  2.01005506511845E-05  1.71320609330925E-05
 -2.63166517437311E-05 -1.85347833647245E-04  9.44004260414209E-05  2.49810105305910E-05 -1.59129688893376E-05
 -1.33104786714594E-05 -2.37136537572250E-05  2.18849471123602E-06  1.50773235308883E-06 -2.77103865449875E-07
 -4.27692287807129E-06  1.06009564424961E-05 -1.10449448685932E-05 -6.87883138340461E-06  3.05937937003549E-07
  6.29141456830857E-07 -2.62605148349282E-05 -1.27154334767375E-05  4.13004838327583E-06  3.59280378740586E-06
  3.73625831898618E-06 -1.07816434173059E-04 -6.37819913926864E-04  4.69401351222151E-04  4.75654789302422E-06
 -5.02985216744041E-05  1.09188233668716E-05  2.13094909477795E-05  1.07291467985034E-04 -1.53830517641700E-05
 -6.52832496299370E-05 -1.24861865390061E-04 -7.46553449476738E-04 -2.36248221789004E-04 -4.74106085208685E-04
  2.09085044118054E-04  2.68184447736861E-06  1.69248808416756E-05 -1.15105545235689E-05  1.33924907167428E-05
  7.16713571243212E-05  4.52435976056472E-07  6.91156120293139E-06  3.67002894229678E-06  5.55782621490853E-06
 -4.06148932332553E-06  7.46522533592227E-06  4.71872205945622E-05  2.07874103027286E-06  4.86232758446384E-06
 -2.61802059763021E-05 -1.18179328555706E-04 -7.13027810901416E-04 -2.54303555163829E-04  4.95301649660993E-04
 -4.79618294412938E-05  3.09868225171015E-06  9.73434019121827E-06 -2.98370929815990E-05  2.78997282146814E-05
  5.14454161225732E-05  1.68537990870083E-07  7.12377877946243E-06 -1.11692682312353E-06 -8.01763549809783E-06
  4.16572424099375E-06  4.48481548017145E-07  5.13450006905446E-06  4.63850023411296E-06 -2.06003635548391E-06
  3.15937886462957E-06  5.51239575515930E-07  7.03645133009899E-06  5.71441364576017E-06 -5.06302082888910E-06
 -5.77675406310595E-07  6.84754736698479E-06  4.39870556967803E-05  5.08734579860243E-06 -2.17860677678138E-05
 -1.84192903240941E-05  9.64848615582956E-07  3.74290923477461E-06  1.83100959101058E-06 -1.89754077488434E-06
  2.05244897760683E-06  8.53108553667338E-08  2.79995030315771E-07 -2.14920775792101E-07  4.06490292952629E-07
  1.56670001772570E-06  6.89785050538020E-07  2.00367430215095E-06 -3.18037770545652E-06  2.45198437675605E-06
  6.39984784410198E-06 -1.09876381458802E-06 -5.77794550095235E-06 -2.44504267868754E-06  2.37021578307015E-06
 -1.16141150570893E-07 -5.13748463904055E-08  1.69839621401053E-07 -1.71954974883424E-06 -9.07393407174406E-07
 -7.91836824706191E-07  1.78949352163373E-07  1.71834190546968E-06 -1.39370980168323E-07 -1.88861679563614E-06
 -1.69414873612825E-06 -1.61656610876853E-07  1.29629798808978E-06  8.94355703796804E-07 -4.25835346914756E-06
 -7.11728392198063E-07 -1.47661028036441E-06 -1.07051757384324E-06 -1.38986597385232E-05 -1.57185117022455E-05
  2.21764541587486E-06 -2.62195645948693E-07 -1.48053030689139E-06  9.18583443844496E-07  1.38694839419038E-06
  2.04284481688100E-06 -1.45795804065496E-06 -8.29126061077761E-06  1.21363683411853E-06  1.80859557003230E-06
  2.16965299290323E-06 -4.61192723073220E-07 -2.53584033495282E-06  4.10029144965888E-07  7.49418619977621E-07
 -9.88784467290034E-07 -1.44731156571449E-06 -9.41586737795571E-06  3.39819689350183E-06  4.82145707061413E-06
 -2.95422812995662E-06 -1.11441699894884E-06 -1.79056911570948E-06 -1.44230218794340E-05 -2.24245282660360E-06
 -9.42239810340841E-06 -9.44869244464630E-06 -7.76854483047844E-05 -6.01891266785102E-05 -2.48360713862206E-05
 -5.33367410868961E-05 -5.45205480357924E-05  3.58658006500621E-05 -5.63992566998994E-05 -5.17291887272380E-05
  9.77658938858388E-06  9.20063571842381E-06  1.35538304840803E-05  3.33621612857028E-05 -1.53221012947840E-05
 -1.57300372846404E-06 -1.93266181247077E-05 -4.75770034421273E-06  1.08815002503128E-06  2.18823671860605E-06
  7.35333204588267E-06  3.17979686250714E-05 -4.16934224842482E-06  2.99463512188926E-07  4.67445937468720E-06
  8.30509323605773E-06 -7.00504528936166E-06 -7.87390771915468E-06  3.02324073235171E-06 -3.19816847429547E-06
  2.10345133989629E-06 -3.99304267887386E-06 -1.75928341963036E-05  3.88896012600436E-06 -2.63110827990116E-06
 -5.96361794187119E-06 -5.84972944318647E-06 -1.47252805576351E-06 -3.60342884658143E-06 -1.34843409270606E-07
 -6.82955320480315E-07 -1.52092084054937E-05 -7.13869619904258E-05  1.15585579651674E-06  1.09775657365027E-05
  1.99855483365756E-07  6.69432780816822E-06  3.82256206974194E-06  1.88630839729806E-07  3.98994201786240E-06
  3.05051911366384E-06  4.66298797670839E-06  1.29500676794088E-06  1.44135596985135E-05 -8.83354546136912E-06
 -2.00316474012884E-06 -1.48399785906617E-06 -4.14080918936440E-06 -2.79450791255021E-08 -7.28412193943645E-07
  3.22377572347834E-07  9.34855248415244E-07  6.64350663483982E-08 -3.90856088617996E-08 -5.45271887152438E-07
  3.62740711382272E-07  4.89100153857491E-07 -5.06428905795241E-07 -4.09807034524726E-07 -1.81867996434945E-06
 -1.21536535106292E-07  6.30127723241212E-07  6.69996785371298E-07 -4.35462328866163E-06 -2.11863607919772E-05
 -5.53741475369358E-06 -5.30666607086636E-06 -3.12536099849579E-06 -6.45900368372064E-07 -4.15237920224890E-06
  4.66180218605797E-06 -4.16824301564916E-06 -4.36157835633691E-07 -6.60762061948555E-07 -3.47763282693560E-06
  5.11271310715956E-07 -2.05000633543686E-06  3.68310468711199E-06 -1.87788037982325E-06 -1.02576119157714E-05
  1.84171342455759E-06 -2.46681587586491E-06 -4.49942082259394E-06 -1.38249002096693E-06 -7.24634421658004E-06
 -5.01417406616500E-07 -3.50669048519477E-07  1.01184313870403E-06 -5.99685548733691E-07 -4.52526698788080E-06
  7.31577490810669E-07  2.28566891704291E-06  1.07866081782786E-06  7.76127084879304E-06  9.80962327636443E-06
 -1.86788111497694E-06 -8.67191083917164E-07  1.64908272928937E-08  1.25829319333973E-07 -1.00102813149522E-06
  5.21782952754484E-07 -6.90578875452478E-07  3.62252382710783E-06 -5.51885948960309E-07 -2.89791228297675E-06
  7.68838618334373E-07  1.66901065565135E-06  6.11431523855286E-08  2.02020747433126E-05  1.92314496810338E-05
 -8.92411508548047E-06 -3.66143407226910E-06 -8.67208240187403E-06 -4.09114062593342E-06 -2.84585853061261E-07
 -1.47968470891847E-06 -6.36907870360592E-07 -5.02311702614361E-07 -1.96581568589020E-06 -4.15634694446789E-08
 -8.95055902087404E-07  4.17912389878774E-07 -5.60796349274924E-07  4.72695913233141E-07 -8.07738762093344E-08
 -1.12802145856645E-06  1.18987510785436E-06  1.78394639848467E-07  7.32390109574528E-07 -7.41237287623946E-06
  9.76398745420970E-07  5.82025657939555E-06  3.33873560491013E-07 -2.16472523291438E-07 -4.16831178493255E-07
 -2.25731006350529E-06 -1.33146362086435E-07 -1.17308450701979E-06  6.40822111864066E-07 -2.19018648936526E-07
  7.64674155387446E-07 -2.52605181157982E-06 -1.33296647815049E-06
* ORBITAL    1   22
  1.36718672463724E-05  9.89215030710022E-05  4.52650298394755E-04  1.17355321358396E-03 -5.34488467349089E-05
  3.74544421905341E-06  5.98305409201835E-05  2.04719875618627E-04  1.88805712090383E-05  9.40792239920731E-06
  1.53132957114622E-04  5.47523034610346E-04  4.91782631492936E-05  3.65449183283065E-06  5.79909958684767E-05
  1.88114130656888E-04  8.77066660997564E-06  4.33309136541677E-05  7.17881721485087E-05  2.28225158830612E-05
  3.32392894800273E-05 -6.65851550561600E-06 -1.38688963712804E-05 -1.16975408433813E-05 -2.37481023501964E-05
 -3.48438453330617E-05 -5.17469008393007E-05 -1.06882251076557E-05 -7.85402588924732E-05 -4.08364103910541E-04
 -2.19266454285427E-03 -1.00223544873342E-03  1.28047046049728E-05  1.98711712366891E-04  1.02671571383614E-03
  2.75497209123595E-04 -6.14481848281278E-06 -7.27104599796697E-05 -3.46621759228145E-04 -1.11715475202852E-04
  2.43043563062221E-06  3.93973359259579E-05  1.71717927881707E-04  3.05369567883917E-05 -6.96984777738741E-05
 -3.03086403454035E-05 -1.09088226423761E-05 -2.63395709651394E-05 -1.66822153497147E-05  4.39042768651605E-05
  1.80362598411444E-05  2.39628799990254E-05 -8.52611308470818E-06 -4.52615529655727E-06  4.40163217675765E-06
  3.20810876195183E-05  1.54497717668079E-04  5.31058112949814E-04  1.01184633910024E-04 -2.63925866213188E-06
 -4.60228711954357E-05 -1.99844545031566E-04 -3.35911988442320E-05  2.41318300543717E-06  4.11318876506737E-05
  1.62959556572983E-04  2.42105810757200E-05 -2.37408104853713E-07 -3.74082341785338E-06 -1.22369939279551E-05
 -9.28273746649308E-07 -1.87204491324697E-05 -3.72683960888611E-05 -5.27860822961039E-06 -1.16531069791512E-05
 -3.88052009244780E-06 -2.52515279212894E-06  1.42068529844288E-06  1.33581595907100E-07 -2.06161396931057E-05
 -3.85371330516046E-05  3.17725399593515E-05  2.03700037429071E-04  1.26488645365570E-04  2.73084611672233E-05
  3.30265370416709E-05  1.57054297995629E-04  1.29599832956771E-04  1.76696703557489E-04  2.75347739559845E-04
  1.24381014059729E-05  7.18023412298428E-05  5.10497717749794E-05  8.34777128468413E-05  1.32104415337015E-04
  2.36327693037072E-04  2.98033621618831E-04 -4.77268472277458E-05 -1.06545805017997E-04 -9.60557526640000E-06
 -6.65418489469995E-05 -4.60548020973434E-05 -3.35964138684843E-05 -3.42002073662964E-05 -1.98295865206363E-06
  1.11442034261691E-05 -2.65182200838092E-05 -3.18543054480378E-05 -3.48359765477586E-05 -2.55457797299889E-04
 -1.71545775410660E-04  1.82333703572274E-04  2.25167413989698E-04 -2.26312156562287E-05  2.09905801417903E-05
  2.14628701938214E-05  1.96768773349379E-05 -6.75849719614570E-06 -4.66493068458057E-05 -3.17251547830430E-05
 -2.28729967332608E-05 -2.89301828118543E-05  1.97071595224388E-05  3.89930074094339E-05  2.23455542566681E-05
  2.67503941585727E-05 -1.21868315584076E-05  2.95284627559619E-06 -4.66617242504563E-06 -3.48398808742032E-06
 -3.79837280634341E-07  3.20544157493999E-05  6.30326850390518E-06  8.77281754376563E-07  1.16592223716938E-07
 -2.33682237739963E-06 -3.59084813111067E-04  3.97563941791987E-06 -4.82300176940888E-06  5.10293001275057E-06
  1.82364672411026E-06 -7.93821726720155E-04  1.37899354114884E-04 -1.16944511904655E-05 -2.11976174699733E-05
 -2.45016645993188E-05  1.00030598982512E+00 -2.26556905063333E-03 -1.28049339275507E-03  1.02080382206476E-03
  1.90673798768986E-04 -2.97195687441333E-05  1.15875505343444E-04 -2.17892156618811E-05  2.69840719719851E-06
 -4.97882688995847E-06 -6.34200664630434E-07 -3.02098568993590E-06 -1.51056360342344E-06 -4.52860542448177E-06
 -1.31968442721750E-06 -6.07336096255624E-07 -2.76573994364987E-06  2.49226506734486E-07  8.75646630805958E-07
  1.58238056040769E-06  3.98693897156696E-07  3.22052383508809E-06  3.88071042032937E-07  2.99867171240332E-06
  4.31949188421838E-06  1.05615851612337E-06  7.21879006182870E-06  2.13063667386164E-06  5.83343431237000E-06
  2.84679299136590E-07  2.66348121041808E-07  1.80850600051251E-06  1.22148860058794E-06  2.32104983671668E-06
 -5.41508183762181E-07 -3.78477609357191E-07  2.87029593723846E-07 -1.15790995671583E-06  3.90155680133529E-06
 -5.30320152134997E-06 -1.43536532612454E-06 -7.09041978247718E-06 -4.17634392706553E-06 -2.24322093671564E-06
  6.30757513302455E-07  1.38662769550791E-06  1.05885334299858E-05  2.29220002193801E-06  4.72312653669428E-06
 -1.52789513034069E-09  3.25647288824342E-08  1.82276128952773E-06  1.80448594719266E-06  1.84427514867726E-06
  1.34813910450460E-06  2.31735703564733E-07  2.54513504192959E-06  2.51183685822097E-06  5.59803352190549E-07
  4.12287662768365E-09  3.17288297707413E-07  4.37050501634418E-06  2.62802971771288E-06  5.42865247822115E-06
  3.14573235217079E-07  7.37711725934283E-07 -5.36698036973635E-06 -2.00162189987827E-05 -2.45270233580962E-05
 -1.14046364601387E-05  5.41068724418929E-06  3.22466353527459E-05 -2.80146879999186E-05  3.06280440400079E-05
 -3.08079565666760E-05 -2.31570732196811E-06 -8.00776195709607E-06 -1.10983123013776E-06 -4.53851055661176E-06
 -1.84111531251572E-05 -4.30105014187415E-06 -2.19875324131522E-05  8.70066229166222E-05 -6.93261500823322E-05
  8.31775017143997E-06 -1.87752573828817E-04 -1.08295429685878E-03 -2.31682598074347E-05 -1.31689036343165E-05
  7.41044925237988E-04  1.87297845928166E-05  5.50544412333218E-05 -2.00766035321613E-05  1.69949079539955E-05
  5.97300939542032E-05  3.26609227576382E-06 -9.16791606379255E-06 -7.06358694045812E-05  5.72704442739211E-05
  7.23373091469692E-06  1.95149588715308E-05  5.63467184907639E-05 -2.41280616667840E-05  2.31627808290806E-05
 -5.13844420738227E-05 -1.87972989545288E-04 -1.07916487843328E-03 -7.29376192658716E-05  6.85088978231493E-05
 -7.20050259658465E-04  1.45737317863003E-05  7.44411746374813E-05 -4.22629152542197E-06 -5.15616858274409E-05
 -2.33375666021383E-05  2.49014281431292E-05  1.34236334498540E-04 -5.73052555261858E-06 -3.55760382238058E-05
 -5.84024851410103E-06  2.07241349884766E-06  2.04427112705350E-05 -1.21888673380765E-05 -9.87545619353097E-06
  1.19774044382982E-05  1.52058249003145E-05  9.93815705325590E-05 -2.99193928957122E-05 -5.08951100690795E-06
  3.64698825738737E-05 -5.72090947357154E-06 -2.67233591447677E-05  2.41349977024696E-06 -1.04526494968467E-05
 -1.15914760513080E-05 -1.76673117787950E-05 -5.02823629748330E-06  2.14001644335502E-05  1.87821659983763E-06
  4.05806181213932E-06  2.03087135681944E-06  1.89842347047041E-05  1.85259248396640E-05  4.46617985224668E-06
  4.98420093726274E-06  4.12025390008518E-06  8.65240973812065E-06  4.26027690372206E-05  8.53948467631070E-05
  3.01904339899597E-05  1.04521990852329E-04  5.40657600736579E-05 -4.71562325742952E-05 -4.12195233774547E-05
 -5.14892897402374E-05 -9.47279093590594E-05  7.38294918353242E-05  3.09152532705876E-05  8.35482405459525E-05
  6.70853013192789E-05 -6.66506854509427E-06 -9.47188478418055E-06  3.25850513305012E-06 -4.45433818804246E-07
  1.15608122928125E-06 -1.67624090065721E-05 -6.03500771580746E-06  2.44959598712258E-06 -3.81071993278587E-06
  1.86817691655595E-06 -1.12880895854316E-05  5.12073335168707E-07  1.27750147565699E-06 -6.10291472630280E-06
 -4.53135039251492E-06  4.45563569138438E-06  3.58726980187423E-06  4.23706091669210E-07  2.32024917782246E-06
  7.39133493854768E-07  1.66410991048317E-06 -1.54544711696657E-08  7.42159061887772E-08  6.29515821005545E-07
  1.09191413687724E-07  8.03988717507641E-07  2.17675373651233E-07  2.95052083420653E-06  7.23892507833764E-05
  2.06451294866405E-05  2.96104090915918E-05  5.99607585125145E-05  1.88586521116296E-06  2.04817236768360E-05
 -1.26221100773069E-05 -1.04364205782609E-05 -5.48771321173128E-06  1.53151303799999E-06  1.55698832807644E-05
 -1.06777442739650E-05 -1.10360216334618E-05  2.81624083859667E-06 -1.02646954718247E-06 -3.79912575986828E-06
 -1.54222720064874E-06  2.85212744517412E-06  2.66931096945075E-06 -2.83567310719296E-07 -2.31093935241075E-06
 -3.69015847270037E-06 -4.19892972867595E-06 -1.17078288541765E-06 -5.22076259966534E-07 -2.47613338589746E-06
  3.86450564848392E-06 -1.65931486580869E-06  7.55750260850473E-07 -1.09203608630202E-06 -4.70161721918676E-06
 -5.47296551577071E-07 -3.59132712773048E-07  2.11704107906379E-06 -1.88057087357479E-06 -1.06823149560704E-05
  3.48666332419041E-06 -1.72038252436838E-06 -2.75954955992952E-07 -1.88920870588464E-06 -1.01066977012204E-05
  1.13831061540738E-06 -2.52403851489610E-06  1.37593413172104E-06 -1.53401981819468E-06 -1.19105984000878E-05
  1.17186788487103E-05  2.14547334064557E-06  1.34003881128301E-05  7.50053221831869E-07  9.70046274714708E-07
  3.42052380071284E-05  1.96943775575555E-05  2.20942664747837E-07  1.01963972137822E-06 -3.21803535815728E-07
  2.20623297484277E-06 -6.48610644891545E-07  1.09267895767270E-05  4.54989331652195E-09 -3.34699005888237E-07
 -1.37498079117825E-07 -2.23281986517156E-06  3.30708899070897E-07 -9.68688059736672E-06 -1.13642461514517E-05
 -8.64342251375972E-06 -4.54596767361004E-06 -4.90338820327662E-06 -3.24055600204343E-06  1.71485403494817E-08
 -5.70449590036750E-07  8.40001480752041E-07 -3.09292894418066E-07 -1.21365094520362E-06 -4.62931906028400E-08
 -7.13353534252169E-07  5.08447472506639E-07 -3.93163292549064E-08  9.09468123584542E-07 -1.54855469848780E-06
 -7.06257619386645E-06  2.53858204143877E-07  1.41303723162988E-06  2.29095101036504E-06 -3.45053124545051E-06
  6.35429311814516E-07 -1.71637680467115E-06 -2.22750031844570E-06 -2.28649383590215E-06 -1.75404707604047E-06
 -1.44007413503792E-06  1.65547749392488E-08  4.24624295485588E-08  2.79211127083130E-08  1.10202134522115E-06
  1.03044535461893E-08  5.21461038929639E-06  2.65672514757337E-07
* ORBITAL    1   23
  1.02205467281273E-05  7.50863994445700E-05  3.92289704169936E-04  2.18286568637651E-03  1.04867823230023E-03
 -8.92896940220058E-06 -1.23195174283045E-04 -6.09262782454309E-04 -1.79872953786781E-04  1.02418701065200E-05
  1.61394536843931E-04  8.00391244657590E-04  2.01779712182603E-04 -9.89629812632383E-07 -9.87230028777604E-06
 -5.71903779012518E-05 -2.47509371597716E-05  6.57858391946405E-05  4.87163055606639E-05  1.01988216515859E-05
  8.23458851124169E-06  2.50473299791645E-05 -1.26059509074914E-05 -1.13171756156428E-05  2.65886839696160E-05
 -1.65938903911945E-05  2.43985633460908E-05 -1.35345826171083E-05 -9.79291098952347E-05 -4.48284547293104E-04
 -1.17283019546719E-03  4.31426198430443E-05  7.21061906961453E-06  1.17776209165339E-04  4.27942868509952E-04
  4.08457754100666E-05  6.20108558486904E-06  9.97683253220407E-05  3.43774427466654E-04  2.90059033180817E-05
  4.45851507664385E-06  7.16589398368315E-05  2.56714380901141E-04  2.50719965714561E-05 -5.15926431238577E-05
 -8.10647863983768E-05 -8.55236491648371E-06 -1.23612161675007E-05 -9.03894423691942E-06 -1.47446737600867E-05
 -1.92041093292650E-05 -3.00891507974587E-05 -8.29099289000121E-06 -1.43194123995369E-05 -4.81317312025393E-06
 -3.50804884203064E-05 -1.69114525794442E-04 -5.92950083910136E-04 -1.20389210607636E-04  2.99692019024845E-06
  5.19077664986015E-05  2.25463346146417E-04  4.15533239844532E-05 -2.16815652107369E-06 -3.76476787545719E-05
 -1.59086987247649E-04 -2.42630981578163E-05  3.88446578064552E-07  5.99944834336242E-06  1.62110279955353E-05
  6.10306173988908E-07  9.72838610252089E-06  1.91346167747713E-05  1.71588676316308E-05  3.63709184960298E-05
 -1.98299517102232E-06 -5.73530123294270E-06 -1.48198092354781E-05 -2.35977832728780E-05 -1.34438435986817E-05
 -2.67164248047137E-05 -1.36384931727390E-05 -7.70919170176146E-05 -4.83963798895996E-05  2.30292883138683E-04
  3.06524424249771E-04  1.10342660730976E-04  1.48140330974600E-04 -1.86330677160748E-05 -6.06825904925885E-05
 -2.18419929428601E-05 -1.41884913121817E-04 -9.88200364610682E-05  9.72465998158118E-05  5.75651239259433E-05
  7.97277813009629E-05  9.56909614283582E-05  2.13170967059142E-04  3.01832292247876E-04  3.65169518032943E-05
  2.63452856806806E-04  1.71361134920628E-04 -8.31933013345448E-05 -5.84332671651039E-05  1.64838766165415E-04
  2.04434020161078E-04  5.71448006973452E-05  8.42804731493891E-05  1.08112938402744E-05  7.50741958734868E-05
  5.18220241774938E-05 -1.62723735570527E-06  1.14953344716777E-05 -4.48761449106703E-05 -4.85500319235866E-05
  6.80272197688449E-06  1.69751105572522E-05  9.04459677756821E-06  6.14542393040801E-05  3.78902097747658E-05
  4.87961231908116E-05  8.33351459053542E-05  7.36842706380759E-07  2.06874845975961E-06 -9.86836263605747E-06
  4.50673489456781E-06 -2.33568493041745E-04 -1.45344563167094E-04  6.24368420833065E-06 -2.36129395663974E-05
 -3.20713013219651E-05  2.34954154180094E-04 -1.30659089447527E-04 -1.51024656466957E-05 -2.01129092533587E-05
 -7.27948349624881E-06 -1.00030512324103E+00  2.26188130433800E-03  1.44770670593501E-03 -6.57824990493625E-04
  5.28532158602979E-04 -2.29941128439531E-04 -5.23690617232897E-06 -2.26136801246498E-06 -2.55738604767945E-06
  3.05153679214363E-06 -3.59070934747351E-04  3.71278857043739E-07  9.23768565051013E-06 -1.99941842240635E-06
  3.63684181973374E-06 -2.45963446679848E-05 -4.02020861517334E-06 -1.00390690767843E-06 -1.70067928723210E-06
 -4.53730821846710E-06 -7.65735454121296E-06 -4.30253865918438E-05  3.75771288704346E-05 -6.37164117379689E-06
 -2.37518789539796E-05  2.59417762192820E-06  9.19048600559406E-06  1.44531779228206E-06 -4.56024810126532E-06
 -1.97473350136710E-05 -1.19645766861170E-05 -6.70247124844926E-05 -1.16999632697663E-05 -5.39798653467437E-05
 -4.65067152450366E-05 -2.67686271320099E-05 -1.45453222880762E-04 -2.21713171856384E-05 -2.95576218040528E-05
 -1.24738998846440E-05 -3.29725519577929E-06 -2.61346290588665E-05 -1.05530996262870E-05 -1.50380101648254E-05
  1.18175632381595E-05 -1.52137812896492E-05 -9.96579558437506E-05 -1.99931900004161E-05 -3.11517478183778E-05
  4.30877203967403E-05  5.76892014175754E-06  2.79086518220227E-05 -9.12361666471134E-05  6.09210397421843E-05
 -1.51186845927203E-05  1.86004605162398E-04  1.07590137690145E-03 -1.32645742187540E-04  1.37395523638024E-04
  7.21419398666872E-04 -2.03625034750231E-05 -5.68321482303597E-05  1.41397436446380E-05  2.47101243460908E-06
  7.79951647971054E-05 -3.93182103467491E-06  8.96290053030179E-06  8.48492459770067E-05 -4.02665840573114E-05
  3.14267487020778E-05 -2.00889885365386E-05 -5.69835581677087E-05  4.12685864885756E-05 -2.19566561520113E-05
 -4.43955228828444E-05  1.93595293748660E-04  1.10813438370630E-03  2.09979596668753E-04 -1.55555199047681E-04
 -6.98100992149073E-04 -4.68129917703537E-07 -2.12793022590839E-06  1.36061607638497E-06 -4.07554933486952E-06
  3.44610983652094E-08  1.93227867806799E-07  8.50447350576976E-07 -1.27647809331273E-08  6.52986085141900E-07
  1.76920064510357E-07  1.04845127125382E-06  5.14413999488271E-06 -6.73721226223259E-07 -3.30194579946734E-06
 -2.32178856680581E-07 -1.42778786802617E-06 -1.05127372608669E-05  5.20154795921042E-06  3.74778981097419E-06
 -3.34682826591748E-07  3.11357989058410E-08 -1.81797933865919E-06  9.26032548901257E-07  2.97763413157586E-06
  1.37611534846239E-06 -1.76844931974833E-07 -2.38542304138070E-06  2.25381779704327E-07  2.44148110708040E-06
 -1.40187390124631E-06 -1.47105219653064E-06 -8.03171639832445E-06  5.91733759715136E-07 -2.59487028183280E-09
 -6.61988677271905E-07 -3.42196688449184E-07  1.20043288996792E-05 -2.07413345861730E-05 -2.81237515705191E-05
 -1.34780824561797E-05 -1.79591468023679E-07 -2.52502127160211E-06  1.52957804919776E-06  4.38409917680587E-06
  4.65183733596711E-06 -7.12729448149376E-07 -5.48223391440059E-06  3.97592943438742E-06  3.80768892125452E-06
 -7.67223489398237E-07  1.40154379856353E-07 -5.81211038978635E-08  1.84101097179697E-06  1.23335687193341E-06
 -3.30046342199416E-07  2.14775510354402E-07 -4.78815372871774E-07  1.67077800211840E-06 -2.86372373016082E-06
 -1.84354558229106E-06  1.12472924067161E-06  2.15566036361891E-06  1.24709765035734E-05  3.35574216356560E-06
  1.27394387311367E-05  4.74641352276748E-06 -6.34454076325735E-05 -9.20399830629243E-05 -3.13006269475038E-05
 -8.12401727896424E-05 -8.50753402200427E-05 -1.01220951506012E-04 -9.97064800146068E-05 -5.26631700803420E-05
  5.29579849796089E-05  4.48870671790976E-05  5.38443259425377E-05  1.09150273434812E-04 -1.82238998511903E-06
 -2.83523788782251E-06 -1.52726797386895E-05 -4.12555461780418E-06 -5.88415248120894E-06 -4.56118591659894E-06
 -8.76496143224277E-06 -4.52626334966458E-05 -5.67579314695253E-06 -4.60282714897103E-06 -1.77066182499476E-05
 -1.50292807309920E-05  1.14283071212848E-05 -3.56543956076181E-07 -4.82291334294322E-06 -1.92481197434621E-06
 -1.44976910623890E-06  2.00239399300940E-05  8.64740548951928E-06 -3.56612665089718E-06  3.86355548810828E-06
 -3.13808506691198E-06  1.15154634163683E-05  1.01463240168858E-05 -1.00977915245938E-06  2.66463769607718E-06
  4.03143042845874E-07 -3.08011810773716E-05 -2.44074986483223E-05 -2.38021837021197E-06 -2.30508486582010E-05
 -6.79750520161046E-06 -1.66661326304892E-05 -5.38009977694677E-06 -1.54580196677227E-06 -1.56457007330339E-05
 -7.72328790792562E-06 -1.24738158306652E-05  2.25207435100885E-06 -2.92992686584684E-05  5.19701901103203E-06
  2.68381279228609E-07 -6.02854249771340E-07 -3.32403190174790E-06 -4.61140831165420E-07 -2.50042473743238E-06
  1.50500978447638E-06  1.05676841647679E-06  9.24017306647494E-08 -1.14553977729676E-07 -9.22944139128484E-07
  8.26237505439039E-07  6.29142075982314E-07  4.80967930975515E-07  7.02079768975211E-07  1.54903220730873E-06
  3.90278177961802E-06 -8.77999005454355E-09  4.67383006381276E-07  4.65525367501417E-06  2.57560162276901E-05
  6.74751227248803E-06  2.02013465956048E-05  4.19544474941736E-06  3.53174165630717E-07  2.17530457195994E-06
 -5.83701353811188E-06  1.23200466266906E-06 -1.36153774916003E-06  1.18270442685903E-06  5.55392893873605E-06
  2.23155229445779E-07  1.22721900270641E-06 -4.08604046450450E-06  1.94779776152837E-06  1.19527149640479E-05
 -5.54448894737420E-06  1.84585067145740E-06  1.44608372559695E-06  2.17749292024808E-06  1.08005577567849E-05
  1.11459860454128E-06  1.39319014643167E-06 -1.63357599259248E-06  1.01853851655516E-06  8.03932132497136E-06
 -4.04514796952941E-06 -3.95555133015533E-06 -2.44232877656842E-06 -3.45184937938895E-05 -1.91930727744304E-05
 -7.98239351833459E-07 -1.20125577527705E-06 -4.62183263954605E-08 -9.17818883520060E-07  2.00431954815322E-06
 -1.41752295769124E-06  7.15551364003858E-07 -8.81396064841177E-06  1.93515923332226E-06  9.71978606616371E-06
 -6.50688786463844E-07 -7.39388540559182E-07  8.46862848386515E-08 -2.29928980117162E-05 -8.60840467157174E-07
  1.12964605412570E-05  2.68719884143289E-06  8.15778403558346E-06  3.46325884092826E-06  6.95775787796094E-08
  3.31303328420605E-07  1.24369426912140E-06  7.72210386227501E-08  2.44949563575887E-06  5.22620394846367E-08
  1.11034914606320E-06 -4.46297500140493E-07  7.80127817246348E-07 -5.51948665649600E-07  3.18356611018778E-07
  2.50999765840644E-06 -1.88569825718613E-06 -2.31291979202690E-07 -1.61381114318808E-06  1.38844329833905E-05
 -2.37622706976134E-06 -1.10781785474784E-05 -1.78732085548392E-06 -1.67467405594525E-06 -1.18010501291371E-07
  2.43106769225989E-06  1.59750916056104E-07  1.42923026843552E-06 -7.85656290360228E-07  3.50366149438438E-07
 -1.04631263331790E-06  2.88474215277956E-06  1.51410782659716E-06
* ORBITAL    1   24
  3.19095901195752E-06  2.30501856467428E-05  1.04882746987849E-04  2.93592893735639E-04  3.21032052940071E-05
 -1.13687273481215E-08 -1.37046826815668E-06 -2.51493076309325E-05 -1.10292375391283E-05  1.34228778528409E-06
  2.13090163221696E-05  7.97486127616335E-05  1.26609754873388E-05  2.30853771941557E-06  3.74391576382574E-05
  1.43175893849509E-04  2.00982322727577E-05 -1.48293505368985E-07 -3.74550297361835E-06  3.67061575316325E-06
  8.40479106460694E-06  1.39907928094104E-05  1.85517365742129E-05 -5.22118930625234E-06 -7.50015385483645E-06
 -3.81978219229569E-06 -6.31342977936526E-06 -8.15199605161040E-06 -5.98027532024097E-05 -3.08543056025709E-04
 -1.39290558020145E-03 -4.86289271787246E-04 -2.85700448400088E-06 -4.18832742524835E-05 -1.72439060237835E-04
 -3.04109312658369E-05 -3.57581509165102E-06 -5.43598864195452E-05 -2.68111623594355E-04 -6.54231455526003E-05
 -1.40659088203247E-05 -2.14106628801740E-04 -9.95177853623418E-04 -2.32590982736101E-04  5.31684237888985E-06
 -2.79933807894457E-06 -2.01388062622653E-05 -1.17564597950518E-04  4.69404748021498E-06 -6.70180350085212E-05
  1.14483948866462E-05  2.12079572008717E-06 -1.00595552661023E-05  1.23821149092698E-06  4.95878794070502E-06
  3.60100818424468E-05  1.68894901313171E-04  5.18761831276224E-04  5.15765039603670E-05 -8.58733177163133E-07
 -1.57558094757815E-05 -7.95197952795105E-05 -1.67756642205555E-05  3.83098502368338E-06  6.25946648830867E-05
  2.37739177347053E-04  3.13148890401018E-05  9.56737868305300E-11  9.21425128620591E-07  1.85749344982876E-05
  7.85267338029531E-06 -2.58847468534300E-06 -8.41146428650106E-06 -3.95998306788883E-06 -4.11254182591867E-06
 -1.48613529889335E-05 -2.42483248184536E-05 -5.58180645740780E-06 -1.53434461196459E-05 -2.67922364481649E-05
 -4.34486474095762E-05  1.12388735386657E-05  8.01130606633471E-05  6.59087019315326E-05  2.41363569996188E-05
  1.16728056417807E-05  1.03171458333943E-04  1.36579965579780E-04  1.27816959849565E-04  1.51845285237739E-04
 -2.62148605353867E-05 -1.91503366253124E-04 -1.35495118271114E-04 -2.07419045657729E-05 -1.94632497235228E-05
 -3.31579208455663E-05 -1.96197587644905E-05 -1.27331472893321E-04 -1.33552744243413E-04 -3.76920827601048E-06
 -2.72449404181354E-05 -2.15908357035784E-05 -8.22574271537891E-06 -9.82526213249368E-06  3.88905593002296E-06
  1.17561279434160E-05 -1.57882641763510E-05 -1.74059270946951E-05  6.43955504987849E-06  4.19191036304244E-05
  3.72239653891437E-05  1.90945117587740E-06  2.51602982364897E-05  1.92842841625357E-04  2.42701301325622E-04
  5.36845947544847E-05  5.22456506754813E-05 -5.97973302821545E-06 -3.71614590515806E-05 -1.70887522444380E-05
 -1.29977321875535E-05 -2.11640231250680E-05  1.70342211359744E-05  3.81126904737800E-05  1.40681694463804E-05
  1.15961919117917E-05  2.45358467852759E-05  1.99176453851387E-06 -1.54681259885168E-06 -3.40898030717545E-06
  2.89310319233679E-06 -4.06586208458893E-05 -1.01326377025539E-05 -1.19976447193618E-06 -4.54381070124467E-06
 -3.42837416019224E-06 -2.31124800013094E-04 -9.49421928446831E-06 -2.28206858291075E-06  7.27335689356060E-06
 -2.04556461979288E-06  1.00024216249413E+00 -2.66227664911444E-03 -8.70032773692347E-05  6.09848101205144E-04
  6.68502989284695E-04  8.43831397177951E-04  1.02148609390198E-04  1.89667208738665E-05 -1.45432094923415E-05
  9.44568387551277E-06 -1.94741491272976E-04  9.32224089975436E-05 -1.60982364219694E-05 -1.00980860872689E-05
  2.97978996035494E-05  1.31237809316241E-06  5.20898323501606E-06  4.12557658206774E-06 -1.76221880840999E-06
 -2.60760968142890E-06 -2.94033218225027E-07 -1.46465352030112E-06 -1.42613834125679E-07  3.27612680923812E-07
 -1.07034486791405E-06 -1.23020055390930E-07 -5.41007276854624E-07  3.93693551555266E-07 -9.95648089613545E-07
 -4.51006313371885E-07 -8.75787168782248E-07 -4.88340915457433E-06 -2.52415384502727E-07 -3.97388289549162E-07
 -1.72619485413300E-06 -2.18715999281715E-07 -1.24524219780620E-06 -5.90982750104604E-07 -1.77205247269283E-07
  4.16262660466522E-07 -8.05070621460116E-07 -5.40571728093647E-06 -3.22437868987671E-06 -1.75271383850390E-06
  8.11140511561013E-07  4.83783991928950E-07  7.04639098911534E-07 -3.78007000645671E-06  3.44858009655033E-07
 -6.75175081642543E-06 -5.11628652914601E-07 -2.43973770563302E-06 -1.91202552283298E-06  1.87967318373731E-06
 -2.26140603280744E-07 -5.82635916934147E-08  1.71762448953944E-07  2.40774827201039E-07  1.67179425536041E-06
  4.60590558224236E-07  1.46538821225543E-07  1.41552625142887E-06  1.20850006049303E-06  7.95479976759525E-07
  1.35837973529389E-06 -7.37679971616421E-08  1.24982207800864E-06  3.30494899306266E-06  4.96251911328875E-08
  8.74846334570742E-07 -9.95725275115528E-07  2.72155373449303E-07  8.30675753991809E-06  1.39668953359933E-05
 -3.68370030447028E-06 -1.00157094031248E-04 -6.04555040216286E-04  1.98185814327287E-04 -3.80182154424418E-04
  1.42243945223402E-04  1.11117839473024E-05  2.19025868525074E-05  5.75128074560868E-05 -7.30099430239234E-05
  9.10043611403922E-05 -1.19881426123921E-04 -7.19112464690073E-04 -5.61514510326440E-04  5.56659357811459E-06
 -2.80966209829082E-05  4.95815417316743E-06  1.31421957409190E-05 -4.17937984759639E-05  8.06195687335475E-06
 -5.41906083887003E-05 -3.97343006366327E-07  4.29314194984545E-06  4.85027822902682E-06  6.23321896635617E-06
 -3.31718016260253E-06  3.96111031062213E-07  4.96137060576564E-06  4.29072191985774E-06 -3.84703585424210E-06
 -2.57496521455623E-06  9.25622460870263E-07  9.08271232923877E-06  7.34026991190487E-06 -5.26054046899936E-06
  2.71196120151935E-06  6.41868270756036E-06  4.34093710149385E-05  2.16623434529383E-05  4.82246267420863E-06
  2.23918295803606E-05 -1.24227823334997E-04 -7.47302081307476E-04  3.30566250841035E-04  3.86982953557138E-04
 -2.54632326552899E-04  1.67954526777559E-06  1.35586084586136E-05  1.75542244331753E-06 -1.81740636488371E-05
 -7.49034372750201E-05  2.23067449763833E-07  6.27405878783939E-06 -4.63781695858631E-06 -3.75962318762250E-06
  4.77281329846017E-06  8.10034147231345E-06  4.99821799642816E-05 -4.77736322904926E-06  3.79846279405390E-06
  2.41796857998198E-05 -2.85200118775440E-06 -1.33885120871014E-05  6.08305103116755E-06 -2.98630860138446E-06
 -5.75567168770272E-07  1.10009158198311E-05 -8.45893067278050E-06 -1.59910961544849E-05 -2.65295676214904E-07
 -1.43481758694224E-06 -3.37893643836982E-06  3.60463970285639E-06 -1.24962744954792E-05 -3.72203584820120E-06
  1.34301436798575E-06  1.88330582830846E-06  6.31949991018429E-06  2.61578597530669E-05 -6.44029720130161E-05
 -1.65315253126359E-05 -6.40305782798284E-05 -5.15623624010627E-05  9.13743824724144E-06  9.36022085686182E-06
  1.46553388193601E-05  4.14048981892629E-05 -3.67922894804785E-05  1.61063026536117E-05  3.40458456699560E-05
  3.24163725686249E-05 -3.35076038103519E-07 -1.02998451183641E-06  6.00962449100007E-07  2.47143476010465E-06
 -1.29107583367606E-07 -9.86315847101848E-06 -6.41461266033251E-06  5.57918307689354E-07 -2.66690314531769E-06
 -2.02365549697184E-07 -7.31757848055091E-06 -6.34684902991819E-06  2.76168211281359E-06 -5.20930842708701E-06
 -1.17475034262367E-06  6.98350688762644E-08  2.56928170333150E-07  3.53858327264991E-08 -1.94203888183299E-07
 -4.14101595321254E-07 -1.44197442133413E-07 -1.67367460591213E-07 -3.60275524213014E-08 -3.97836180344380E-07
 -3.89388822816993E-07 -2.09135148594664E-07  2.02307791411543E-07  1.67547736291076E-07 -8.40882144069912E-05
 -7.34174852831643E-05 -2.66205115006158E-05 -5.00582455952301E-05  1.26949018122921E-06  1.16014314832131E-05
 -2.33037406950272E-06 -6.18077750045435E-06 -4.25406595833999E-06  1.63023198875420E-07  4.11496364957238E-06
 -4.10113146417188E-06 -4.68870533776370E-06 -8.21197413164143E-07 -2.49151802909742E-07 -8.90279455523970E-07
 -9.67133093965949E-07  1.36923162227479E-06  1.57140432388886E-06  2.03277039861830E-07  1.12891015915823E-06
 -9.80441040973002E-07  5.05707321483554E-08 -6.92426490188558E-08 -5.88279324652316E-08 -2.98237054195621E-08
  9.63130404577329E-07 -6.61118214287159E-07  4.30990170592270E-07 -6.99687384789265E-07 -2.43893508421882E-06
 -1.21994459504546E-06  1.70070519083402E-06 -4.56664133596285E-07 -9.70862168424072E-07 -5.32213691617736E-06
  4.53196845555056E-07 -9.49137823099304E-07  2.14421431321815E-07 -1.21093269227418E-06 -6.44414054284294E-06
  1.26251722743217E-07 -2.36665184708254E-06  4.97114707889794E-07 -1.99737191432306E-06 -1.09765401456438E-05
  4.08847738393363E-06 -1.29769581290531E-07  7.20546663065652E-06 -1.12082594743614E-06 -4.71713908692780E-07
  8.15761379923854E-06  1.08248002169263E-05  7.60441833805182E-08  2.07648852507519E-07  2.08880598016722E-08
  9.86921786708438E-07 -4.55054080165783E-07  4.45737609157450E-06  1.98969225707741E-07  8.25073747824006E-07
 -1.92826277896323E-07 -9.78609872994301E-07  1.29336283261115E-07 -6.12101110945241E-06 -6.16191777961946E-06
 -4.92674962422179E-06 -2.86304244026071E-06  1.41673316604195E-06 -8.94064795437311E-07  7.77531237670265E-08
 -8.84649716831397E-08  5.55978169903642E-07 -1.74535216393930E-07 -3.36387684091006E-07  6.78812237454204E-08
 -5.52300137538368E-08  2.95242419550909E-07 -1.86241547869184E-07  4.60096323898901E-07 -6.70399464101337E-07
 -3.17067276457081E-06 -8.59519575957076E-08  1.02453652557091E-06  5.04963822149074E-07  1.55035880905440E-05
 -1.03958892975036E-07 -1.65253628196046E-06 -1.62007439666254E-06 -1.57326420805315E-06 -1.51664903480105E-06
 -1.28984905746941E-06  5.08761477503682E-08  1.14078076825563E-07  2.95184595201649E-07  7.47895569633719E-07
  1.53888745548249E-07  2.97707333754740E-06 -7.63848126424612E-08
* ORBITAL    1   25
 -1.22442128230522E-05 -8.97345195302204E-05 -4.57021175381635E-04 -2.27029592369620E-03 -9.88143557987675E-04
  4.88619395638965E-06  5.79356743043526E-05  3.23299182072469E-04  1.16182750267438E-04  1.07125852705318E-05
  1.54027534856135E-04  7.58174353967836E-04  2.06972032629947E-04 -5.46640674502165E-06 -8.11760095343414E-05
 -3.71691220031079E-04 -8.87368635369229E-05  4.36724465147549E-05 -2.89009580554858E-05 -2.73049693138096E-05
 -1.73350643645118E-05  5.87521690443169E-06  6.78292161943455E-05 -3.12977772729473E-06  1.50349734375253E-05
 -1.23168063026761E-05 -1.43275777030609E-05  1.06359693489004E-05  7.70695605902844E-05  3.57252205377364E-04
  1.05230996407826E-03  9.76833379196217E-05 -5.24701649860892E-06 -8.69785630066481E-05 -3.51158811913591E-04
 -5.63545106255249E-05 -5.42320032426057E-06 -8.88429037200721E-05 -3.26193466490703E-04 -3.69987294947165E-05
 -1.36266584797619E-06 -2.11700733355403E-05 -6.25130281402242E-05 -1.98761868174554E-06  3.22497949601000E-05
  4.52032497493313E-05 -4.68139373011655E-07  4.53494763536070E-06  4.71708481287714E-06  4.53037193143040E-07
 -5.16315729043892E-06 -4.60253977930306E-06  6.52862849364049E-06  1.59904748389765E-05  5.66983291017953E-06
  4.11275939729753E-05  1.92475851388152E-04  6.25216058207102E-04  8.16857764558245E-05 -4.04995764642405E-06
 -6.90979734738781E-05 -3.08308530204527E-04 -5.56454654891226E-05  5.41500155947332E-08  1.00118744237653E-06
 -2.12574133215451E-06 -3.04024037581415E-06 -9.32039826997544E-07 -1.23303590408815E-05 -2.94225642478635E-05
 -7.05321117474667E-07  1.81974264487225E-06  1.78548576927258E-06 -1.26297696188508E-06 -2.54170022624910E-06
 -7.34725781250201E-06 -1.50145411644043E-05  1.05845475301175E-05  1.26885889268081E-05  2.78185504777858E-05
  5.42160108190438E-05  2.69601333056897E-06  1.58332295562418E-05  2.33198447528952E-05 -2.07268560705713E-04
 -2.85003145473235E-04 -2.04565859745573E-04 -2.47430994993636E-04  3.77223245511175E-05  4.14038755016211E-05
 -3.18568628222453E-05 -2.34304895703900E-04 -1.60250096667674E-04  5.47270977405651E-05  3.15119962647077E-05
  7.58420871162873E-05  7.06578724433232E-05 -1.64101699543931E-04 -2.06828536627704E-04  3.45749201686013E-05
  2.31288489453425E-04  1.60167847878429E-04 -1.19598760116355E-04 -7.41397831111975E-05 -1.16884318316679E-06
  6.26654386397839E-06 -1.40602606223889E-04 -2.19602786754258E-04 -6.78290865005186E-06 -4.73235836273338E-05
 -3.43671125963141E-05  9.48308450961804E-06 -3.04259246755091E-06  2.94446742074190E-06 -1.00997812716488E-06
 -1.74388011986595E-05 -2.90286875553499E-05 -8.90849958890309E-06 -5.19120567074621E-05 -1.69677159916415E-05
 -5.58251588649632E-05 -8.13068727003672E-05 -1.64696186477898E-06  1.76415447591107E-06  1.80074911771847E-06
 -1.90152396349844E-05  1.06312139468538E-04  1.45522807561713E-04 -2.43106359910389E-06 -1.20083515787776E-05
  4.66678562870479E-05  1.00030305585283E+00 -2.28904590388450E-03 -9.96766981278590E-04 -1.24179900158170E-03
  1.05833251348361E-04  2.91745806688740E-04  1.45965766877322E-04  3.42521977455236E-05 -6.02637675215794E-06
  1.68392493942680E-05  3.56011886401102E-05 -1.58603509024360E-05  6.61356253061001E-06  7.09927274451329E-06
  1.67509343168850E-06 -3.61739073885027E-05 -2.62702824822526E-05 -1.50840691844112E-05  7.88731615122216E-06
 -2.40983170126178E-06 -1.24796789024257E-03  8.68962547147675E-06 -2.44441062622174E-06 -4.84203283844724E-06
  1.03727967964440E-05  6.40773190282272E-06  3.92677565970976E-05 -4.14921971496290E-05  5.60563611081205E-06
  3.30757143972726E-05 -1.81011473506579E-06 -5.39640217864925E-06 -9.28491749246125E-07  5.82621525965821E-06
  2.06612639304104E-05 -8.37059243996479E-06 -3.64456131672792E-05  6.64939518890123E-05  8.66199941684214E-05
 -1.93347535370487E-05 -1.84870311104590E-04 -1.06501969510013E-03  2.77110729181066E-05 -1.84436856383302E-04
 -7.09556745571384E-04  1.98722928659300E-05  5.47204119096767E-05 -2.82603963060730E-05 -1.31777409327051E-05
  6.34297250741266E-05 -1.82798155165109E-04 -1.05268035868157E-03 -7.19315940656330E-05  1.14973940983602E-04
  7.06851465354393E-04  1.12441912093347E-05  6.16877484794280E-05 -3.70050646580432E-07 -3.39861783808653E-05
  5.32064081899336E-05  2.57479901693577E-05  1.46319141664116E-04  2.41447963500070E-05 -2.57654370872022E-05
  2.92303075878820E-05  2.38109770632999E-06  2.27691556250701E-05  1.26870612626274E-05 -7.84882047424447E-06
  1.25619011591382E-05  1.53754002819443E-06  1.51317288350913E-05  1.14879543213075E-05 -8.27996724991788E-06
  2.83432155374569E-06  3.07620975697798E-06  2.41322981188548E-05  1.31030785087071E-05 -1.37985755956756E-05
 -3.18075931750046E-06  1.42870490162000E-05  8.84722170947585E-05  3.77502324931122E-05 -1.77047735438367E-05
 -2.55682492063342E-05 -1.76107894770294E-07 -2.76827201710952E-06  2.53902424557940E-06 -1.40386401602776E-06
  8.74547277246147E-06 -2.50338554209591E-07 -1.61781563341227E-06 -1.21968017514519E-07  1.09021973511002E-07
  2.75584965012532E-06 -2.27774164444998E-06 -1.25117337520426E-05 -5.19052547151813E-06  6.43720857502762E-06
  8.36006852613810E-06 -1.96159256885903E-06 -8.20843637751867E-06 -1.11882282827936E-05 -4.13177903235748E-07
  2.68066915627104E-07 -4.20484163497564E-07 -7.75060045234576E-07 -3.47598973904532E-06 -2.27876256258693E-06
 -1.54222479788251E-06  2.91856975990536E-07  3.17195928312669E-06  1.07745658382385E-07 -4.08741634829070E-06
 -2.49220811063681E-06 -8.94213969798867E-07 -4.76703195579231E-07 -1.15749377053356E-06 -7.23944909537557E-06
 -8.45507870786551E-07 -7.87070519499382E-07  4.92660261760778E-06 -2.60851736750436E-05 -2.05697220508317E-05
 -2.29549126040418E-06 -7.61812258657126E-07 -3.44109539345594E-06  2.27962947826589E-06  2.52542228836205E-06
  7.08942626380576E-07 -1.45756195598629E-06 -7.54068553929840E-06 -6.67037360068479E-07 -6.67917916773349E-07
  1.16875123880193E-06 -1.04152049303284E-06 -5.56163601121673E-06  1.51777766302880E-06  2.85028756618168E-06
 -1.45728195020955E-06  6.30529909584757E-07 -2.09611757824059E-06  9.23986832646220E-06  4.40904183310802E-06
 -7.35468446680961E-06  1.05019324163308E-06  9.23256174338028E-06 -1.41679760580907E-05 -2.11099052270357E-06
 -7.63747133094509E-06  1.11622248800174E-06  1.02646340094879E-04  7.45311442910266E-05  2.80375788853574E-05
  7.22913895259607E-05  8.64977364417456E-05 -1.19302240566242E-04  8.98482583659348E-05  6.23447845795323E-05
  3.36112994165757E-05  1.77058402445041E-05  2.57602217813681E-05  1.00261104699909E-04 -1.65106308481773E-05
 -9.67190538243298E-07  5.42264059185668E-07 -5.28808361263059E-06  3.42919831270501E-06  4.59874628095417E-06
  1.32273360586645E-05  1.91760758411939E-05 -6.91938926919040E-06 -4.72516692216116E-07 -2.79420333853035E-05
 -1.00520880306225E-06 -4.25128587660773E-06 -1.11312979161869E-05  6.45977424137886E-06 -3.36067543191114E-06
 -2.41152474554275E-06  1.24587188886430E-06  1.59613353326916E-06 -8.87873186100601E-07  2.55261322605448E-07
  3.18328255440762E-06 -3.24916473792142E-06  9.77327387055758E-08 -3.41514102687610E-06  4.75677637672341E-07
 -1.98371374760218E-06  3.05284004932218E-05  2.31712895475219E-05  1.98336330942729E-05  5.57096186323768E-05
 -1.65194848400521E-05 -3.80631972917924E-05 -6.33427818101133E-05  4.19175886816909E-06 -7.23715120904080E-06
 -5.83875219640497E-05 -7.54586585102081E-05  9.24644586902090E-06 -5.59391437853205E-05 -1.21705490982269E-05
 -1.85622822472749E-06 -2.29467831666038E-06 -6.74593592818239E-06  1.58206476365778E-07 -5.01649941444650E-08
 -1.90409216396119E-07  5.87709070105743E-07  1.47244192673016E-07 -1.49543996017449E-07 -1.18369777180823E-06
  2.54090935182757E-07  5.31857502193584E-07 -2.83748739532008E-07 -2.73269856807152E-07  6.57851842474689E-07
 -3.86910153267959E-06 -1.23837150480797E-06 -2.97575132218531E-07 -2.57248683785661E-06 -9.43024256063388E-06
 -6.76561056781042E-06  1.02301834657808E-06  5.64414195514531E-06 -9.92578387013020E-07 -4.75414588798485E-06
  2.53947540491448E-06 -3.75235936236529E-07 -1.64687163263973E-06 -1.16940613366320E-06 -5.79582162968084E-06
  1.61384796568574E-06 -1.80508650863211E-06  3.30442589135759E-06 -6.50135482463357E-07 -1.99522198944309E-06
 -2.75703785885605E-06 -4.70327434478032E-07 -3.49166287308859E-06 -1.20137409075523E-06 -5.26604814481540E-06
 -2.15654864941010E-06  8.01520924147510E-07  1.51660356864502E-06 -2.66014776600713E-07 -2.30003831210041E-06
  3.78138076410104E-07  2.32211621104143E-06 -8.92543983862326E-07 -5.12945518534420E-05 -4.40151322394759E-05
 -2.89492769540599E-06 -1.06465475378555E-06  3.31097300403928E-09  1.08469278517461E-06 -2.56064051319123E-06
  5.72892381159100E-07  1.05969422552978E-07  6.90769880997751E-06 -8.75117063105564E-07 -3.74653597712944E-06
 -8.22702051492385E-07  2.96211049429206E-06 -6.42296057308996E-07  2.74045234536698E-06  4.50781408768458E-05
 -4.80074982941420E-06  1.08389357020301E-06 -3.40231084066270E-06 -2.63594346862492E-06 -1.06672076857151E-07
  3.79205858543636E-07 -2.62086738558142E-06  4.85202368422477E-07 -1.37636596573564E-06 -2.11862592900559E-08
 -5.90011900515722E-07 -6.39710949530913E-09 -3.82746713632731E-07  1.67350223786768E-07  2.56630696688857E-08
 -5.74026809681488E-07  8.85454332736722E-07 -1.15664855869361E-08  6.92250905843334E-07 -1.11439942187321E-05
  3.12524668859649E-06  9.79788560686845E-06  3.23773302395434E-06  2.68430824845598E-06  2.22774402875963E-06
 -1.45281132794823E-06 -1.28031760457484E-07 -1.04193259627941E-06  3.51334752797962E-07 -3.43838433703384E-07
  6.94586615323277E-07 -2.59909414222849E-06 -1.02332292456355E-06
* ORBITAL    1   26
  9.44327551686329E-06  6.84291171442729E-05  3.17883321994690E-04  9.79602966379789E-04  1.28502116546983E-04
  3.24779803089746E-06  5.38150276852841E-05  2.11906792560550E-04  3.06023904831668E-05  6.79511559766633E-06
  1.12246432859605E-04  4.51861947407718E-04  7.17406850502042E-05  4.41679769208696E-07  5.97760247094242E-06
 -7.09515491772114E-06 -1.37963486271804E-05  3.03319419888920E-05  4.03441210220291E-05 -5.42635459575749E-06
 -7.68819261467623E-06  5.05105010190213E-07 -8.55727616758179E-06 -9.94493824090207E-06 -1.17082767895850E-05
 -2.18644296654983E-05 -3.76652251923593E-05 -1.23910839139158E-05 -9.08357369362212E-05 -4.61376689771580E-04
 -2.22724854922728E-03 -9.29860789455060E-04 -1.00518513115257E-05 -1.41937171847388E-04 -6.83339166977894E-04
 -1.79024123838425E-04 -6.92875149672556E-06 -8.64075562827267E-05 -4.73892436242152E-04 -1.57067890508424E-04
  7.13250689050475E-06  1.08129970061103E-04  4.96178677354540E-04  1.14712111895516E-04  3.10856751174285E-05
 -4.70604783520265E-05 -4.69464146347213E-06  4.42271690726143E-05 -8.36685971481427E-06  4.27019332004176E-05
 -1.48220413260514E-05  1.26175174778222E-05  4.60302731050587E-07  2.67200453480578E-05  3.77620619164727E-06
  2.73778851612333E-05  1.28554792301153E-04  4.81364658102184E-04  1.31236597816089E-04 -6.86801692964054E-07
 -1.23777992588125E-05 -5.57230751703304E-05 -9.57956972035250E-06  1.94491212025269E-06  3.17997861512363E-05
  1.53770962724246E-04  3.74862126389143E-05 -5.57577288210031E-07 -1.02163168516299E-05 -5.01605565379154E-05
 -9.78611102302920E-06  7.39105225768064E-08  1.65755948609969E-06 -4.67430569963880E-06 -1.28717255933204E-05
  1.02119787060172E-06  5.42873975345919E-06  2.36594233391068E-06  2.07622029930785E-06 -1.10287527368028E-05
 -2.36829855197829E-05 -2.86624577334306E-05 -2.14470623533305E-04 -1.52897389108816E-04 -9.96362185779788E-05
 -1.12639174120315E-04 -4.07142775116895E-05 -5.94025713890404E-06  1.22102521568769E-04  1.46860773069255E-04
  8.31558805539397E-06  5.98968053329271E-05  6.17715990167625E-05  1.94003311866785E-04  2.36098142011063E-04
  2.30178457279604E-04  2.84698402743290E-04 -3.18785514982170E-05 -5.27254482376294E-05 -8.06766172463835E-06
 -5.36190662821858E-05 -3.49676283743026E-05 -3.13739833786730E-05 -3.11972466504231E-05  2.07196427755315E-05
  4.82652408819811E-05  5.03131123656599E-06  1.06715852304969E-05  3.44502045637465E-05  2.43343272530103E-04
  1.83209839724350E-04  1.29796353677294E-05  2.43859816522960E-05  1.31324401039979E-04  1.19879404664854E-04
 -1.15060482108544E-05  1.33331849540925E-05 -2.71837056165241E-06 -1.69659761036962E-05 -9.63591659135633E-06
  2.80610133814900E-06  8.18563591393846E-06  2.49524966988472E-05  4.64389032826205E-05  3.71227664062875E-06
  7.87171900429193E-06  1.98772281288429E-05 -2.17788790232607E-05 -5.54163087685417E-06 -9.44607075575389E-06
 -4.83443598559710E-06  1.25174356169029E-03  7.55146647546959E-06  6.95966664793645E-06  4.16684857167226E-06
 -7.32668545761668E-06 -2.89637913875244E-05 -2.68929373937208E-05 -1.13733617612474E-05  1.11406481719976E-05
 -1.52691649080776E-06  2.39382619990516E-04  1.31209384328564E-04  1.78783954517609E-05 -4.97302358779041E-06
 -4.05315491812447E-05  8.30565892693368E-05  1.51880669492503E-04  3.97210960730787E-05 -1.50326619572754E-05
 -1.50228511925821E-05  1.00030160304938E+00 -2.31252294364082E-03  9.04282339427639E-04  1.18992731027809E-03
 -3.31897206768003E-04 -1.52111972671537E-06 -9.84995639051171E-06  4.98026948476212E-06 -5.88471374311214E-06
 -1.02266620683621E-05 -4.82634691431083E-07 -2.85005304213228E-06  5.90892825722811E-07  6.90487859338281E-08
 -2.92895328683673E-06 -9.51893863444476E-07 -4.50630573657756E-06 -4.05803698711486E-07 -5.49120552073031E-06
 -1.59045422347433E-06 -2.25727357121651E-06 -1.23133362807057E-05  1.16512323067619E-06 -1.15401806919287E-07
 -1.88713035142738E-06 -8.22789748801596E-07 -4.99738380557665E-06 -2.65159881019901E-06 -2.45317208056506E-06
  1.06105252872974E-06  4.96759545231397E-07 -2.77042497052573E-06 -5.21568799595782E-06 -4.93258508592329E-06
  9.09714053019970E-06 -3.18990548839849E-06 -1.76313851711931E-05 -7.22666455775112E-06  1.49203486082529E-06
 -1.13165500351627E-05 -2.72749623386333E-06 -1.31359556617295E-05 -3.49411588278088E-06  1.04348998618189E-05
 -3.69598038047340E-06 -4.61903683628847E-07 -1.97568652502066E-06 -3.24027705656483E-07  3.48451075804182E-06
 -1.20558983232957E-07  1.10407275581857E-07  1.29334796200318E-06  1.74232241779281E-06  1.85458391164092E-06
  1.71335021128739E-06 -7.48330275309961E-07 -1.52464258891128E-06  3.36021324738610E-06  2.31245397253780E-06
  9.41563764611119E-07 -1.46180912988394E-06 -1.69149153965213E-06  6.68898365172089E-06  2.71369186694721E-05
 -3.56842615255573E-07  5.06666433100823E-06  3.68471409280785E-05 -2.73632196026012E-05  2.79000059699502E-05
 -5.30177789131598E-05 -8.46646628926398E-07 -6.45134072444567E-07 -2.62483942554681E-06 -7.13101088883589E-06
 -2.11361280769484E-05  1.04389603645148E-05  5.43144772937943E-05  3.37315499805973E-05  7.99588995670572E-06
 -3.57754721578274E-05  2.36634504712121E-05  1.34292906402939E-04  3.74340239633054E-05 -8.15157726652942E-06
 -2.27302070312889E-05  2.10022388722110E-06  1.98541439538095E-05  1.21160533055295E-05 -9.84933063525714E-06
 -7.94415805174445E-06  1.51590032779566E-06  1.40635786349028E-05  1.15471955835542E-05 -6.57219490870822E-06
  2.68601942938038E-07  3.05942443333418E-06  2.32595264966119E-05  1.72390864844528E-05 -6.52846202168591E-06
  6.55369371752598E-06  1.36816148409828E-05  8.78439851355304E-05  2.54876295163773E-05 -2.87795083986458E-05
  3.66491046811031E-05 -9.51844199002265E-06 -4.27349673470442E-05 -6.29478681175883E-05 -7.81890738970476E-05
  3.48711690424298E-05 -1.78117435271155E-04 -1.03304341883647E-03  1.20375229682408E-05  2.58330549474993E-04
  6.63947974572118E-04  1.87676796606544E-05  5.12686606789241E-05  1.94553512354399E-05  1.06722052528264E-05
 -6.42806612710944E-05 -1.80139487872138E-04 -1.04023023688880E-03  4.51767780599885E-05 -1.87738735449822E-04
 -6.85532269930407E-04 -9.15405641189416E-06 -3.97205674407247E-05  6.31569560266757E-06 -1.37737424471575E-05
  1.04418376578206E-06 -3.96420873359217E-06 -1.80142259853812E-05 -5.55143614673228E-07 -2.55768820661377E-06
 -7.97950349457161E-06 -1.19328354046610E-05 -3.06897499666381E-05  3.46701058691027E-06 -7.44427339866347E-06
  5.07778669208074E-07  2.09639843948422E-06  8.14732314148570E-06  1.02702929188693E-05  7.16756894415819E-05
  2.91140673079008E-05  8.08080442015083E-05  5.22021113002203E-05  3.06786652053040E-05  1.62039481401625E-05
  2.48293263837391E-05  1.06661562148699E-04  8.67361551081230E-05 -5.33208782036220E-05 -1.17075053386452E-04
  1.12674079965660E-04 -1.06171365881756E-05 -5.56497190794875E-06 -1.83496466935334E-07  4.33455883290153E-06
  1.44746366013635E-06 -2.95456961635883E-05 -2.18881536527539E-05  4.49929054788686E-06 -8.90675540056094E-07
 -3.57454357314854E-06 -1.48500250871566E-05 -8.78469136138832E-06  2.56813982724333E-07 -1.13075805397245E-06
  2.76648422064785E-07 -6.53304688817123E-07 -5.12564735771734E-07  1.56871874918172E-07 -4.37703432873406E-07
 -7.29666023408348E-07 -4.40794426406764E-07 -6.67964280093392E-07 -2.00669271400617E-07 -1.74407558014430E-06
 -8.90825519263684E-07 -8.52712780661617E-07  1.19252014180771E-07 -2.43170655424781E-06  1.19058422939087E-04
  1.93351089816680E-05  2.62221898294545E-05  6.24693550997759E-05  1.98436715685248E-05  5.64608299101453E-05
  1.50358639331216E-05  4.37748173556480E-05  5.10560181781340E-05  3.45377002937730E-06 -1.04927472585354E-05
  6.06798024120605E-05  7.38425344048074E-05 -2.12182540100364E-05 -2.20994393954651E-08  6.14020593747390E-07
 -2.34685843073492E-06  4.06329212753676E-06  4.37564707646354E-06  3.08771900532935E-07  1.15353198076754E-06
 -3.52565350324273E-06 -1.10231832482041E-06 -3.43590157258587E-07 -4.37837565000281E-07 -2.96082233380106E-06
  4.18989248391979E-06 -6.23905891751309E-06  1.61810411024146E-07 -1.26613925353320E-06 -5.72671228433282E-06
 -8.67081867277646E-07 -1.43901974923398E-06  1.89366123983688E-06 -2.62783423079149E-06 -1.56488160600744E-05
  3.62857846100772E-06 -2.94734275461201E-06 -2.17140267016403E-06 -2.36666240129974E-06 -1.34278674030781E-05
  1.92283631283545E-06 -2.98077067815909E-06  2.12730235255085E-06 -4.65132953323185E-06 -2.22746401639256E-05
 -4.84330175708872E-07 -2.54124648858852E-06  1.24060015604472E-05 -4.07947519350450E-06 -1.92881226233166E-06
 -4.94557952503616E-05 -4.44408601317422E-05  1.62972304078883E-07  2.00252044957982E-07  5.77433469736164E-07
  2.14855784360893E-06 -1.64006961049866E-06  7.36540622418530E-06  4.04530961918088E-07  1.60938720309075E-06
 -2.61910564053258E-07 -2.67339248700918E-06  2.89860306296216E-07 -1.54859444427561E-05 -1.43410276379290E-05
 -1.31353665995710E-05 -8.33540803501093E-06 -4.71308812378097E-06 -4.82516278891791E-06 -8.82390732098482E-08
 -1.67806884311783E-06  1.87735468129716E-06 -9.48280857033165E-07 -1.81683792906627E-06 -9.22632693104150E-08
 -1.28938957262816E-06  9.53951333732178E-07 -3.37947002123229E-07  1.48321361839469E-06 -7.09683820486183E-07
 -2.96192264217170E-06 -1.71665168113839E-06  2.33684958307304E-06 -9.61201303824792E-07  4.78062577990985E-05
 -5.32207600924004E-07 -3.97882225752885E-06 -3.41310450468185E-06 -3.46749568490928E-06 -3.46778123756623E-06
 -2.57590456611080E-06  6.48954616509192E-08  2.85958817571209E-08  6.81355475368460E-07  1.66621127774700E-06
  3.84080762365586E-07  5.67742562100989E-06 -2.85374884532048E-07
* ORBITAL    1   27
  2.52985431429523E-06  1.83760111929044E-05  8.79909958557227E-05  3.75234804772912E-04  1.14456831775169E-04
  2.04234579916268E-06  3.67047519988009E-05  1.99598382520944E-04  4.88826126750294E-05 -8.68537281906734E-07
 -1.16417174747509E-05 -3.78317597301866E-05 -6.69536060055269E-06 -5.91110119402786E-07 -1.05873960403194E-05
 -4.46935311455721E-05 -5.26358986646881E-06 -4.32492925574659E-06 -2.12946899636237E-06 -3.12030326961750E-06
 -4.50118417008989E-06 -9.54340808837520E-06 -1.94658996184600E-05 -8.05644736789448E-06 -1.72207870770010E-05
  1.65067387202836E-05  3.20468539808153E-05  4.33544126005349E-06  3.15639722548121E-05  1.51646007217445E-04
  5.67035440852694E-04  1.29770391049783E-04  2.25322286687101E-06  3.61553298243334E-05  1.42711104070563E-04
  2.31513408437549E-05 -3.00254215081074E-06 -5.26854886772318E-05 -2.50653331865810E-04 -5.23181578412265E-05
  1.24590141419245E-06  1.90837975603871E-05  5.37310604964189E-05  5.38652565595749E-07 -2.63856046777239E-05
 -4.70978412544022E-05 -8.77161643503357E-06 -7.61095133220865E-06 -1.26548819167015E-05 -1.69173383049236E-05
  6.54875513326707E-06  1.09049537440448E-05 -2.65320955071666E-06 -7.68694906970221E-06 -8.55145659207036E-06
 -6.28416711239279E-05 -3.27434552263862E-04 -1.74085127448889E-03 -8.32650130858753E-04 -5.40204080442935E-06
 -6.40593218602096E-05 -3.11101001042885E-04 -1.02621249277558E-04 -1.09494949087524E-06 -1.62607354246845E-05
 -3.41785541617409E-05  8.40759587844228E-06  1.25625503454173E-05  1.91091477455471E-04  9.63812007733573E-04
  2.59757611935191E-04 -9.90149584595837E-06  2.42272298672360E-06 -1.94864439575338E-05 -5.32857889907866E-05
  5.19461652921357E-06 -3.76314372885337E-05 -6.52834574716579E-05 -2.12396970666668E-05  8.88889449259728E-06
 -2.67011406728385E-05 -4.98172137246103E-06 -3.11863258985694E-05 -1.98093498687750E-05 -7.57077002373948E-06
  2.97923274466711E-06 -3.08226008843299E-05 -4.52037137971527E-05 -8.89415897180763E-06 -1.37417613439772E-05
 -1.16637185775241E-05 -6.96190304508565E-05 -2.96522346069769E-05  2.52816442260244E-05  4.92264050647975E-05
 -3.40500704845538E-06 -3.06334491047876E-05  1.55034428931170E-05  3.58445848914924E-05  4.33121988110709E-05
  2.90780446319847E-04  1.93919672471889E-04  7.66783722115165E-05 -3.44662960238400E-06 -8.59838628467623E-05
 -1.33015196795558E-04  6.43173669698746E-05  1.10052826044852E-04  9.56186041549523E-06  6.54683678110227E-05
  6.10457884730760E-05  1.46608515962370E-04  1.90710600404795E-04 -8.68972524200211E-05 -9.78209573968948E-05
 -4.86033764862598E-05 -4.16794095200935E-05 -2.17492555543454E-05 -1.58655401941437E-04 -9.88813279195575E-05
 -7.09530923935608E-05 -5.48753980860110E-05 -5.69730708410487E-05 -7.27822356283630E-05  1.48444043697498E-04
  1.75802361081067E-04 -2.58346742880658E-06 -1.57110856851675E-05 -4.65367344829874E-06 -5.72177171420707E-06
 -1.75045436141998E-06 -1.10563286278327E-06  1.66139273858472E-07  2.85214625172739E-06  2.13371833343246E-06
  1.38314078877587E-06  1.85664356865203E-05 -1.28318468897965E-07  4.06037337783952E-06 -4.32816053270744E-06
  3.19909373975063E-07  6.21975590960611E-06 -1.13410123326199E-05 -1.95439437293703E-07  4.96217192445798E-06
  3.04733736515568E-06  1.55914588691213E-05 -1.79690250265171E-06  5.70324104147387E-06 -1.93193328541857E-06
  9.45773841542995E-07  2.43454690863130E-05 -6.69392866661729E-06 -7.06062543124306E-06  4.44113487816995E-06
  2.30591006019577E-06 -1.42623972024303E-06 -3.38519876103996E-06  2.65417500222293E-06 -2.45570419699010E-06
  3.27342148927768E-06 -3.83500116462773E-07 -1.46862290542350E-06  1.70602887048702E-06 -3.56646147806881E-07
  1.85810223188735E-06 -2.87325421796571E-06 -1.38043338998673E-05 -4.39756136218725E-07 -1.69369887327090E-06
  2.13284892318665E-06 -1.07446434746477E-06 -4.35379989048263E-06  3.63143862885752E-06 -5.30701873654518E-06
  1.62543860181891E-06 -1.40360398971590E-07  2.77294093641239E-07  2.58673430071004E-06 -6.67788702106028E-07
  3.17654476618817E-08 -1.32732901982318E-07  2.45054933766293E-06  1.05885792388862E-05 -6.49039219684844E-06
  3.35361034350484E-06 -8.21289293058419E-07 -4.47281531051705E-06 -1.24068563864585E-06  2.11665118071196E-06
 -5.27533898970570E-06 -1.99200724742100E-06 -1.13649638047390E-05 -1.08508561339024E-06  5.17009400284621E-07
 -1.51163834935114E-06 -8.53702749685022E-08 -1.50417343330138E-06 -1.02404653095770E-06  2.07307596131067E-07
 -1.00779198968697E-06 -2.00482366615375E-07 -1.76419715807694E-06 -1.29676393699916E-06  4.49626130047485E-07
 -5.42572618897293E-07 -2.25319065369673E-07 -2.22471009365971E-06 -2.07464768702536E-06  8.25663975403567E-07
 -3.90107620366226E-08 -6.33931854552065E-07 -6.20473170237954E-06 -4.01456702310856E-06 -4.15248730336474E-07
  3.16914019144113E-06 -6.03956890293910E-06 -2.55127199081416E-05  3.19981067080764E-06 -1.03841513298168E-05
  2.43069312526424E-06 -9.57027244040344E-07 -4.50009258282227E-06 -1.72939376307580E-07 -5.69035810519703E-07
 -5.98996333390429E-06 -1.06518500328347E-06 -5.25352277756881E-06 -3.15501037804798E-06  3.82663964830305E-07
  3.96515736000412E-06 -2.18193385273558E-06 -1.21410780750428E-05 -2.88298974623710E-07  8.52021330964267E-07
  1.39919289950905E-06 -8.37364443424067E-08 -1.66444056664817E-06 -6.33295188759011E-07  1.04795652719036E-06
  9.57643508106201E-07 -2.40044807227612E-07 -2.11826731845349E-06 -1.24988749222856E-06  1.26195799336277E-06
  3.42117418878841E-07 -5.44139308135423E-08 -1.63774224553360E-06 -1.08647274502864E-06  1.71743079011683E-06
 -5.44096119277195E-07 -1.27895231335817E-06 -9.23488724610814E-06 -6.25112235585932E-08  1.95159267164313E-06
 -3.23553657972167E-06 -1.15862673619304E-06 -6.28638454121980E-06  3.76020647421853E-07  5.63314296984367E-06
  2.39784173516604E-06 -2.24307745268016E-06 -1.22685889842417E-05  3.56269761612798E-06  2.62470473199155E-06
  1.65477705098770E-06 -5.78589056211509E-07 -3.11032375820568E-06  2.53880918107664E-06  4.13685622532253E-07
 -4.19340915712237E-07 -9.89685699950703E-07 -6.64467491091908E-06  7.54548167361157E-06  2.78535002086961E-07
 -4.75520546437151E-06 -1.89307003512032E-04 -1.08611246450243E-03 -1.13078227547720E-04  6.92486489254278E-04
 -2.53512428016202E-04  5.74563102557736E-05  2.76512336132795E-05  2.28322433428434E-07  2.63275164570226E-06
 -1.74209703188051E-06  1.44985395293042E-05 -1.77802598508159E-06 -1.18635870391247E-05 -6.27381609777500E-06
 -3.38898085430125E-06 -2.01355186222402E-06 -3.68663326090017E-06 -1.47526152379575E-05  3.24930529798035E-05
  2.67648730979618E-06 -1.09787019953137E-05 -5.34824889546629E-06 -3.78214241749459E-06 -2.39134523539704E-06
 -4.56390587669645E-06 -1.15897611315042E-05 -9.91971271434897E-06 -2.92454872741947E-07 -1.28690037476198E-05
 -1.38211603588477E-04 -2.07390463357747E-04  1.24053955329040E-04 -8.37428548001326E-06  3.61899188486305E-05
 -2.69553928910064E-05  1.00030377909232E+00 -2.29328374122201E-03  6.60065267694546E-04 -4.52166388942048E-04
 -1.53477846730406E-03  6.61938689519080E-05  9.50517644541409E-05  1.44019344841120E-05  1.18436499536410E-06
 -3.70272297808044E-05  4.70373107768172E-07  5.42849093944796E-06 -2.21849650803058E-07 -6.25253564046818E-07
  1.85890860794818E-06 -1.54741034297127E-06  1.17505373490667E-06 -6.78171098362702E-08  2.25418385865045E-07
  1.83785039333417E-06 -4.70252515253110E-07  7.61396399161406E-07  3.38952720451744E-06  4.89007620519908E-05
  1.47245958626596E-05  2.94355458009198E-06 -2.27570216124459E-06 -2.44262086021262E-07 -1.70841387484227E-06
  2.11828028279268E-06 -4.08082471716339E-08  2.19289626309153E-07 -1.83921381634424E-07 -1.15642077902591E-06
  1.22965478169889E-06 -2.63661882463441E-07 -1.08554494318010E-07  2.01107042656773E-05  5.76213261006291E-05
  6.23468894897756E-06  4.50882598809014E-05 -4.47309479852977E-05  2.18914581287075E-06  2.37632210427518E-05
  4.31151851761229E-05  4.54918805589695E-05  9.18486678060547E-06 -9.85585347521734E-06 -5.01496402254567E-05
 -6.02044903722290E-05 -1.69566278444628E-05  8.04329897261261E-05  8.76007974241969E-06  4.38948655254281E-05
  9.19352919312209E-06  1.64950531487288E-05 -3.37628129272066E-05 -2.01424439830810E-04 -1.14779718705804E-03
  9.59242319214430E-05 -7.40937652768710E-04  1.42831241549387E-04  1.83092311399626E-05  1.04118791848434E-04
 -2.56917094146063E-06  1.46428116876846E-05 -2.86545935641581E-05  1.02938772174648E-05  7.29057029001596E-05
 -3.00283760879012E-05 -2.76083150356460E-05 -1.66991934208445E-05  1.19603908959397E-06  1.73187014603595E-06
 -1.53003241106736E-06 -3.38444564856046E-07  2.72611152299666E-06 -1.41136671037840E-05  4.33436544620919E-05
 -2.10620189527929E-05 -8.46588217324825E-05 -5.93905473307966E-05 -7.09500862523096E-07  3.22741458333860E-08
  5.04140660925255E-07  2.30308956935818E-05 -2.64263212710328E-06  9.60430581224764E-05  1.20030840732798E-04
  7.74277491771203E-05  3.56608772308223E-05  6.27845155407231E-05  4.16421157728987E-05  1.91236594522946E-05
  5.45169095986331E-05  1.69613354999567E-05 -6.06192313515773E-05 -1.23291821134148E-05  1.38873784223921E-06
  1.49447584471839E-05 -7.62924624291944E-06  7.47678892986051E-06 -8.80585476838298E-06  2.22426969115454E-06
  1.88359646762978E-05 -1.22380581797212E-05 -4.44152150319171E-06 -1.08289727016639E-05  8.89941495622774E-05
 -4.61118886353007E-05  2.04350001553270E-05  2.40714906539717E-05  2.66338578781759E-05 -5.33079327041875E-05
  2.65285800505561E-05  1.22821947069790E-06  1.21174745031606E-05 -7.76398474064592E-06  9.86049414570874E-07
 -8.97789568958881E-06  2.33652943309639E-05  1.53507144366435E-05
* ORBITAL    1   28
  4.78796539629755E-06  3.47513416253843E-05  1.62687566685299E-04  5.24138987485579E-04  8.73004894646237E-05
  3.07816386025879E-06  5.00144040762872E-05  1.89199513333245E-04  2.61323387110745E-05 -1.92517090947546E-06
 -3.07406835265714E-05 -1.15700616411187E-04 -1.64539366709407E-05  7.61975525616408E-07  1.27492825623957E-05
  5.60690540802602E-05  1.09879455346607E-05 -2.41608728009750E-05 -3.68993083041196E-05 -3.41320189577574E-06
 -9.99067686063157E-06 -1.08736830041433E-05 -1.39898091609866E-05  1.18519705319842E-06 -5.57950296333857E-08
  4.19990132365674E-07 -3.84375203190922E-06 -1.64746078583386E-06 -1.18912172255830E-05 -5.34933290431840E-05
 -1.38017463189081E-04  1.06923192425838E-05 -9.82128847971864E-07 -1.65486692623661E-05 -7.17165287710824E-05
 -1.15463965726348E-05  4.09831665626885E-07  6.20464466261182E-06  2.47863525631764E-05  3.15612264559930E-06
  3.32456237036004E-07  5.38078546910204E-06  1.81158725305619E-05  1.55931211634179E-06  5.28649720437042E-07
 -4.54067039706660E-07 -3.47341563813737E-06 -5.89180865071554E-06  3.47113590547910E-06  9.27876663308145E-06
 -2.65361928752398E-06 -4.58836168938756E-06 -6.12404790866074E-06 -1.15652801594734E-05 -5.15751781501976E-06
 -3.80459833470014E-05 -2.04809424850394E-04 -1.03627677603193E-03 -4.10865623591731E-04  8.35228797693838E-07
  1.47256926252481E-05  4.58092923625713E-05  1.14898322736939E-06  1.52540740281778E-05  2.32557360599000E-04
  1.07250016384690E-03  2.43091644581631E-04  1.73409575091365E-06  2.69697820222945E-05  9.46048437932286E-05
  8.93387786941985E-06  1.73584760580767E-05  7.23744554789998E-05 -1.06653263367465E-06  4.22695952524018E-06
 -7.53283850081496E-06  4.17975164651877E-05 -2.27758126323704E-05 -3.92913855993548E-05 -5.85403173713875E-06
  8.72539688051059E-05 -4.28724848817389E-06 -3.01811009950794E-05 -2.20140328283990E-05  7.86345871856164E-06
  1.50061277047895E-05 -6.85149502049078E-07 -8.76320435380802E-06  1.35436453691671E-05  2.01382578694115E-05
 -2.49305313599790E-06 -1.50565590387931E-05 -7.98470267344442E-06  1.30921156453991E-05  2.30987729577554E-05
  5.02997097773579E-06  8.64902826957761E-07  1.32001322118262E-05  1.81268144512536E-05  9.61882879695369E-06
  6.88651074791563E-05  5.88848128268531E-05  1.46579674724130E-04  1.70467297095949E-04 -1.47962244103923E-04
 -1.77929659166107E-04  5.82964554011093E-05  6.33336013868149E-05 -2.61301139674287E-05 -1.91141963501622E-04
 -1.35603981381374E-04 -7.56894006349427E-06  3.75872235895375E-06  1.87244959304107E-04  2.03952501232007E-04
 -9.60516643182445E-06 -8.79205503604896E-06  2.04235611208194E-05  1.39598173515781E-04  1.05789455624086E-04
 -1.42326401047052E-06 -1.67885320811966E-05 -5.67856098069395E-05 -4.98678735307508E-05  2.25644525631447E-05
  6.69884746399625E-05  2.95320371134237E-06 -1.22401534473455E-05 -3.62254404707353E-06  4.31378773644103E-07
 -4.41685413686137E-06 -1.20666169416104E-06 -1.65865698805414E-05 -4.70751669042346E-06 -4.68909619161055E-06
  4.24260602431564E-07  1.11467310560329E-05 -2.12894509689955E-06  2.33169444324012E-06 -2.21760113887439E-06
 -1.13293122711059E-06  7.50908793712386E-07  3.67179041383763E-06  1.13188630660417E-06 -6.05519139573791E-07
  6.82275192918152E-07  3.91565087304025E-06 -5.22442451564507E-06 -2.09409925076498E-07  3.05377777469875E-06
  3.49846252782479E-07  1.06447206516281E-05  5.53988474660312E-06 -5.85343198623241E-06 -1.13086332035814E-07
  2.59695690942520E-07 -3.97924458714938E-06 -1.92404569846911E-05  3.86189114583413E-06  3.56363898956834E-06
 -4.69746873526281E-06 -2.61224655375161E-07 -1.47647432179401E-06 -1.21114409295228E-07 -1.68056986231578E-07
  9.81046435909689E-07 -1.36815629725650E-06 -8.04668304184777E-06 -3.70662565025282E-06 -4.20645510868856E-06
 -5.25405336863624E-06 -2.08929971897028E-06 -1.17885510060535E-05 -2.23706726037093E-06 -5.21869316069936E-06
 -8.97499644215736E-07 -4.66875109789375E-07 -1.96225130210164E-06  1.07227340470013E-06 -5.19082808855073E-07
  9.04718986808618E-07 -1.35671614207849E-06 -4.97028024519482E-06  8.10620825869006E-06 -1.00170245680619E-05
  5.57158544803797E-06 -8.33917981296322E-07 -4.23088429308828E-06 -7.56624808604238E-07  2.69792683211352E-06
 -2.93328782864117E-06 -1.64264429052966E-06 -9.19876639347256E-06 -1.76973828512423E-07  1.01161634588474E-06
 -1.33538545171187E-06 -2.05321377252771E-08 -9.46012614280055E-07 -6.09001414364245E-07  4.11764616005961E-07
 -7.70379867906060E-07 -1.51376369729641E-07 -1.30698978233219E-06 -8.50793729952321E-07  5.73488154811832E-07
 -2.98889409542062E-07 -2.27917330171481E-07 -1.84372841978395E-06 -1.40236796748463E-06  8.56753290117228E-07
  4.77027037103210E-08 -5.69601434576847E-07 -4.93103371853551E-06 -2.21653570434058E-06  2.69410908746993E-06
  2.13168918475481E-06 -2.54695725096424E-06 -1.02996672882248E-05  2.33166391479637E-06 -2.96097279639513E-06
  2.79561762071160E-06 -1.22255781494284E-06 -5.65413925150444E-06 -2.83631841837485E-07 -1.02135756060809E-06
 -4.30969450215122E-06 -1.11662604985832E-07 -1.18980806285723E-06  3.63392267573886E-07  1.05150253791218E-06
  2.42039870480957E-06 -3.68276142023997E-07 -2.58681157017701E-06  1.68578516897990E-08  1.65405290562653E-06
  1.21592667682718E-06 -1.05903763444067E-07 -7.59614673763598E-07 -1.53807482472871E-07  5.17297019311051E-07
  2.26641547405310E-07 -5.56425714533568E-08 -5.10205147616529E-07 -1.66386894774472E-07  5.30715943975555E-07
  2.41183808750469E-07 -4.64419943904140E-08 -6.72285371214530E-07 -3.20825154901115E-07  1.01317347254037E-06
 -2.59283016164347E-08 -2.99608346723946E-07 -2.91850880221551E-06  8.16700695229257E-07  2.83127228602583E-06
 -1.01549651464130E-06  1.84473098366842E-07  6.77248229539083E-07 -1.49669284062348E-06  7.17117440746631E-07
 -5.59976893491345E-07  3.25336473184029E-07  7.79096411394510E-07 -1.35954823023644E-06  1.39443026222994E-06
 -2.78674770848354E-07 -1.00974608297095E-07 -1.51967626779825E-07  5.58695067376432E-07 -6.05352327464969E-07
  3.92880452365553E-07  1.91875333259315E-07  6.76284282165690E-07  7.23226447250616E-07  2.87937452845164E-07
 -5.72098144682849E-08  7.22108396967888E-06  4.34921977168866E-05 -1.66288645428215E-06 -1.83618627427999E-05
  1.15195840423856E-05  3.77140683466654E-06  2.96692258207492E-05  1.72779556917531E-06 -1.93551095077954E-08
 -7.26159685344397E-06 -1.92154242464034E-06  3.89144578117607E-07 -8.29710162246763E-06 -4.65187528000592E-06
 -2.87571105375350E-06 -1.48534418203382E-06 -2.30353570899377E-06 -9.65495053303815E-06  2.78518513444663E-05
  4.48204597281171E-06 -7.06265593801836E-07 -5.42619787809596E-07 -3.87875490898488E-07 -5.28422382551697E-07
 -1.48257493229992E-06 -3.89516798974092E-06 -7.80375930451342E-07  1.44950792105046E-06  1.90385853432132E-06
  2.44777496372169E-05  1.00024193593984E+00 -2.64475898057017E-03  4.05977024665586E-04 -8.79353973557451E-04
  1.17919681028063E-04  2.50226792310710E-04  9.12624562097089E-05 -1.01367146628884E-05 -1.54421745293186E-05
  3.09972722017595E-05 -4.15023121360695E-04  7.82903769581844E-05 -1.31225574383778E-05 -6.56411113694210E-06
 -9.22359946324788E-06 -1.07952390907886E-06  3.22357600160520E-06 -2.93289471067378E-07 -2.01677371178204E-06
 -3.90319598870327E-07 -2.09794054317309E-06  2.79080995668642E-07 -3.92343565764136E-08 -3.65834674288266E-07
  3.36610639997859E-07 -5.66169445299394E-07  1.06822823118841E-06  1.80380394676062E-06  1.59442516981246E-05
  1.14573225309778E-05  4.04078209256259E-06  1.64797143678850E-06 -3.40519986702853E-08  1.15927210259812E-08
  5.81695571164978E-07 -3.29764369858655E-07 -2.11532423977200E-07 -1.70735826546182E-08  1.42352680765747E-07
  1.16197636685541E-09 -4.23476668811714E-07 -5.47227650467243E-08  4.54580679247458E-07  5.86281445042740E-06
 -2.55363413513135E-06 -1.25200767035436E-06  5.23559067907428E-06 -1.08807386965471E-04 -6.51717899835937E-04
 -4.54644725157827E-04 -6.03547215113072E-05 -1.33154817442611E-04 -1.33098299344697E-04 -7.91263489043263E-04
  4.22297309645616E-04  6.13567640896580E-05 -4.07677177879995E-04 -1.22078340290075E-04 -7.28440937789526E-04
  1.00907251057853E-04  1.19464745158572E-04  5.40148609491425E-04 -3.63436229499267E-07 -4.90255978587433E-06
  5.01603693695194E-07  6.53801489007162E-05 -3.45436557262460E-05  1.39721196241084E-06 -4.89604967395506E-06
  3.04657810295903E-05  5.85796834724333E-05  3.72782494371989E-05  5.49353689500842E-06  3.73325367603622E-05
 -2.21104379919448E-06 -2.05428887919212E-05 -9.90504963340654E-06 -1.19530938416095E-06  1.91761708204573E-07
  9.46918390585251E-07  7.90444597155333E-07  7.84299882826103E-08  2.69135145801213E-06 -1.50857410453922E-06
  2.90258644975520E-06  3.16148788125683E-06  1.12084620517233E-05  1.10504903788807E-05  2.32979701496678E-05
 -9.77442593067923E-05 -7.06737767398394E-05 -3.05852028707711E-05 -4.80832548000371E-05 -9.03236936318984E-05
 -4.42776369220950E-05 -6.44903977377825E-05 -6.80198922453478E-05 -5.90678055886926E-05  7.44241422856802E-07
  8.06361421069975E-06 -5.83392089014743E-06  3.11578869273485E-06 -1.15233434350254E-06 -9.72411045498128E-07
  7.61391701052186E-07  6.86018462019698E-06  8.11985279878812E-07 -3.22885425315268E-06  3.67132857874912E-07
  6.13511194826786E-06 -6.29345666078892E-06 -1.85195124108115E-06 -4.09335497853061E-06  2.94652372118192E-05
  7.85453364369780E-06 -7.20229764964493E-05 -3.31294898428473E-05 -1.47837144279311E-05  4.56252883302092E-06
  6.43076720978131E-06  1.49248206763696E-07  3.48670569189745E-06 -3.94456194898255E-06  3.34086664631166E-06
 -3.31671656630865E-06  1.34480282542393E-05  8.72150422674731E-06
* ORBITAL    1   29
  5.97027950367968E-07  4.46304181767444E-06  2.52504422756642E-05  1.46306241592291E-04  7.36875911965960E-05
  7.69966787047190E-07  1.37542050030769E-05  5.95333369961819E-05  1.19917791213883E-05 -5.52606227175406E-07
 -8.15859316386754E-06 -1.88752802306505E-05  4.68452354834106E-07  1.11844344848874E-06  1.98666781765601E-05
  8.88161936799209E-05  1.61845262321987E-05 -1.34632924516316E-05 -1.86481633493493E-05 -1.22507914969540E-05
 -2.58907700622452E-05 -2.55064773586426E-07  1.18202842460032E-06  7.74306876431945E-06  1.20404743442177E-05
  7.92148191697390E-06  1.33972796071973E-05  5.85441784563692E-06  4.25539574774612E-05  2.01668827767819E-04
  6.96264049714764E-04  1.39227232135689E-04  3.05085928431326E-06  4.85946854096387E-05  1.77388663949267E-04
  2.30514586229151E-05 -3.70081857565450E-06 -6.28883306032777E-05 -2.72637692788157E-04 -4.99077617035466E-05
  7.93411450949904E-07  1.31797684586276E-05  6.07419911334248E-05  1.24865730163743E-05 -3.00107545191202E-05
 -4.79165765317846E-05 -1.35879074979528E-05 -2.76260918794382E-05 -1.71298942046946E-05 -2.22424706396972E-05
  4.91236322441137E-06  8.79121364069910E-06  4.77346544515884E-06  6.28757369610992E-06 -6.54905398985955E-06
 -4.83293009955892E-05 -2.60286737777133E-04 -1.57264644677196E-03 -8.34442455717267E-04 -1.08364693319241E-05
 -1.52306512731358E-04 -7.14763025950394E-04 -1.86962123398856E-04 -3.12102151208170E-06 -5.10024504910168E-05
 -1.81444905253131E-04 -1.58168347134148E-05 -9.22724612234222E-06 -1.41163568603860E-04 -7.28806690222708E-04
 -1.98282598656779E-04 -9.42586504583978E-06  7.01696222181827E-06  1.41638854695168E-06  6.91751556467966E-06
  1.22342849488275E-07 -1.06322909547946E-05  2.76262702969483E-05 -5.72647251043124E-05  3.99931185505599E-05
 -2.48971133399688E-06 -1.01232880954631E-05 -6.65509037958479E-05 -4.10821280191843E-05  7.50924144305782E-06
  3.09597838433610E-05 -2.47705476955951E-05 -4.20306827119851E-05  1.38817927748667E-05  2.20995376053132E-05
 -5.17842829941273E-06 -3.12495616644392E-05 -1.69347922598843E-05  1.14673712799916E-06  1.44302025429969E-05
 -1.63857304933458E-05 -3.42584608612514E-05  8.14032923486546E-06  1.42378398481457E-05 -3.18455337660593E-05
 -2.33620515877964E-04 -1.61102665067674E-04 -1.07399006569453E-04 -1.00123054932821E-04 -6.98288311850739E-05
 -1.02282464213951E-04 -1.42905121656535E-04 -1.70435622451539E-04  1.32745700658820E-05  8.96515540728355E-05
  7.45203005209276E-05  1.93014276124069E-04  2.55393642687647E-04 -1.39339232030259E-04 -1.54639095162173E-04
  8.00048859766954E-05  7.91360112301047E-05  4.40536355315101E-05  3.09829113914718E-04  2.30031393627683E-04
 -2.70515628695756E-06 -8.59259591353837E-05  1.05317321445634E-06 -2.89096273764941E-05  4.90793297777544E-05
  8.13262934924541E-05  6.35006799776465E-06  3.64735266858321E-06 -4.45359696248662E-06  4.95191823911016E-06
  1.36580861060750E-06  1.97580598508646E-06 -5.91423681085113E-06 -1.18001990355816E-06 -1.15500295347691E-06
 -1.64250493308401E-06  8.48131276440894E-06 -7.74570636737811E-06 -1.96570353393026E-06 -2.69775322122942E-06
 -2.23814706822087E-06  2.83124732561340E-06 -1.73678010678347E-05 -1.68074492998907E-06  9.41476849174271E-06
  4.81925213017188E-06  1.11645561649174E-05 -3.47941038757123E-06  5.13642561437310E-06 -1.41375145559936E-06
  1.27024724308156E-06  1.10537836902713E-05 -1.22278452118524E-05 -5.13165936199102E-06  5.08481661419735E-06
 -1.51205070734174E-08 -2.94316477266720E-06 -1.53794001009685E-05  5.73239878339462E-06  2.77469218366604E-06
 -9.87406390393927E-06 -1.11582238128829E-06 -5.41235076834475E-06 -4.23508369047140E-07 -1.22636262950588E-06
  1.63183564460473E-06 -2.25219277835508E-07 -3.40528783036703E-06 -8.20445375913897E-06 -1.23437714813576E-06
 -6.47705767984591E-06 -1.03019156937574E-06 -6.50990218587606E-06 -3.95405927232840E-06 -1.95846686600192E-06
 -6.49312710189294E-07 -5.64379102924956E-07 -1.42301801203990E-06  2.81796368267594E-06 -1.10671810585015E-06
  5.75962395042605E-07 -4.28365344957898E-07  1.53229831821307E-07  7.76629650583862E-06 -1.07474308385699E-05
  4.07599224833031E-06 -4.84474320298839E-07 -2.52045129798988E-06  1.78699138567020E-07  1.91159519996599E-06
 -1.93664864264372E-06 -1.40982725922046E-06 -8.00197974046325E-06 -5.17144831754016E-07 -1.30111578973111E-06
 -1.70751854582460E-06 -2.78152387346052E-08 -9.35476662664635E-07 -6.62238499662154E-07  4.93661645691135E-09
 -7.72582067984456E-07 -1.44420114355224E-07 -1.31044676778072E-06 -1.09540150778599E-06  2.37538675909021E-07
 -5.49088541695261E-07 -2.15157651076410E-07 -1.96589985612162E-06 -2.12934350268979E-06  4.63696256845313E-07
 -1.21304907704849E-07 -6.23706049861095E-07 -6.12772287868009E-06 -4.20818198714034E-06  9.98943526600691E-08
  2.64580019844061E-06 -6.73867149229251E-06 -2.56658106008897E-05  1.87021898056785E-05 -9.49263146186624E-06
 -2.58253145696070E-06 -8.92060740330910E-07 -3.49611347334381E-06 -1.56093679453050E-06 -1.78982178577600E-06
 -6.44314038363245E-06 -1.28848852467855E-06 -7.54176106993989E-06 -4.98275320647181E-06  3.03516055783961E-06
  7.60955415838110E-06 -2.56078734966616E-06 -1.44208076938210E-05 -9.59880775643763E-07  1.73035676184064E-06
  1.69181594417598E-06 -1.35487882754027E-07 -2.02290083801534E-06 -1.09673912369422E-06  1.10992386300777E-06
  9.14592372422321E-07 -2.59543057879293E-07 -2.22531757924581E-06 -1.37791065262341E-06  1.18961882986984E-06
  2.52351871043808E-07 -1.74388483679430E-07 -2.22398032105427E-06 -1.61189550638348E-06  1.72744407701627E-06
 -6.11125070484852E-07 -1.23075601954037E-06 -9.36861778343124E-06 -1.31814056874623E-06  2.42794011897639E-06
 -3.96282743001336E-06 -1.29748622538409E-06 -7.58829854415933E-06  6.08103186768809E-07  8.95124552433913E-06
  3.91035931268262E-06 -2.70064294753488E-06 -1.54614607886894E-05  3.85691971920098E-06  4.78241086824380E-06
  1.03544392848816E-06 -5.84636191317997E-07 -3.11538183866967E-06  2.49312902149078E-06 -5.58020860814990E-07
 -5.05995462517264E-07 -1.70541740694602E-06 -9.84228747838742E-06  8.80969760148006E-06 -3.54885586605987E-07
 -4.03782633309193E-06  1.09858971996279E-05  7.45531375178855E-05  5.06220257462625E-06 -2.01211264153868E-05
  4.54017671351381E-05 -3.91045275324814E-05  1.47108765867636E-05  6.44361051815938E-06  2.16666589576034E-06
 -7.53547769826091E-06 -3.03570824552461E-06  3.86832024944815E-06 -7.39286370719404E-06 -2.65009956006003E-06
 -2.21143033751566E-06 -1.47867644087445E-06 -2.96374809268875E-06 -1.20084524611435E-05  8.25136880650517E-05
  2.68885640285792E-06 -1.65455474869482E-05 -8.11308224065470E-06 -4.11444358547226E-06 -2.43420564079572E-06
 -4.45481551003193E-06 -1.35118284190025E-05 -1.30236580639051E-05 -1.28017589963504E-07 -7.26867781391737E-06
  7.10899069758537E-05  4.56844632057878E-04  1.20593567036162E-04 -1.29063887893002E-05  3.28421610853804E-05
  5.86992059747607E-06 -2.99957488741959E-05  9.93813548284681E-05  2.93562558603660E-05  1.61307958419645E-05
  3.97915042482210E-05  1.00030043246677E+00 -2.30545618721437E-03  1.06713452779289E-03 -1.42731174538541E-04
  1.22741087414080E-03  1.12614683462966E-06  6.99121632720530E-06 -1.94614756543120E-07 -6.41540315327354E-07
  1.29413000230715E-06 -2.12294744519506E-06  1.30882814697597E-06  6.95861301593461E-09  6.65343551624734E-07
  1.58815596924637E-06  1.98334699621963E-08  1.23392394423184E-06  5.31264543670679E-06  2.44869145519684E-05
  1.62494595526042E-05  2.95733175903421E-06 -5.20829872489402E-06 -3.57596864188500E-07 -2.50823560339459E-06
  2.73089415409236E-06  4.85743327543523E-07  2.29139631285012E-07 -1.86640919416863E-07 -1.30410564233760E-06
  1.30705179527331E-06 -2.19777988657648E-07 -4.26688482480977E-07  2.57856206967657E-06  1.96071282552079E-05
 -6.41036976894842E-06 -2.97314942666942E-06  1.50868997456528E-05  1.54526181180569E-06  1.24409602729994E-05
  4.02825174677654E-05  1.33483821403303E-05  1.45387680070336E-05  1.47265377396663E-05  7.50881335885728E-05
 -2.97773185144557E-05  2.54432466468638E-05  1.27342285843338E-06 -9.48700704757431E-06 -4.60391519311889E-05
 -8.16472639609442E-05 -9.54924972285607E-06 -7.44704401744291E-05  2.02858627490654E-05  1.15422207074561E-04
 -2.08085225683281E-05  2.12502207591262E-05  2.15885359630075E-05 -1.81734603611406E-04 -1.05411042884424E-03
 -2.23612515173312E-04 -6.77141531233775E-04  1.57533991620239E-04 -1.97327716658331E-04 -1.13266064697556E-03
  2.59657079381773E-04  7.03168567678238E-04 -5.79942568848671E-05  1.21020986733299E-06  1.98906697801899E-06
 -2.15046907392954E-06 -5.71883711485191E-07  1.27909138482078E-06  1.19637254198907E-05 -4.20687998579537E-06
  1.78362617371347E-06  1.03785659832938E-05  2.04755340403652E-05 -2.47725719690065E-06 -9.42211821341433E-06
 -2.17780915068698E-07  1.67686416082687E-05 -2.62930130879412E-06  1.07999324445069E-04  6.30444361105911E-05
  4.19422920069791E-05  4.36133435612887E-05  1.01561461389881E-04  4.74688655888386E-05  1.79729104193793E-06
  1.71858723015866E-05 -5.72347772833947E-06  8.11296039804342E-06  1.12025128300899E-05  1.92858672348700E-05
  5.40394450937053E-05  1.55937482613894E-06 -6.34774594728289E-05  3.52487867077906E-05  1.81884392830962E-05
  4.61810563774623E-05  4.54916296022539E-05  5.41470923805745E-05  2.12224164247261E-05 -1.37200034611557E-04
  1.45378395910189E-05  1.96043818695789E-05  2.53942570665561E-05  2.72104891145173E-05  2.72476914308163E-05
 -5.38976858652824E-05  3.46685206281030E-06 -1.29722400397179E-05  6.68173922053722E-05 -1.10987664212693E-05
  7.81294420559244E-05 -6.18199504147429E-05 -4.95271990220882E-05
* ORBITAL    1   30
  1.02490165787585E-05  7.53905528420579E-05  3.95937826863815E-04  2.41962824248010E-03  1.23615405193036E-03
 -1.31083530160850E-06 -3.98232121975020E-05 -3.59061979392882E-04 -1.32118307090679E-04  6.09842944651136E-06
  1.17498084190320E-04  6.36864786264647E-04  1.56661072121699E-04 -5.21387074174065E-06 -1.08650893191073E-04
 -6.78196086892785E-04 -1.89861184181358E-04  2.83098166000115E-05  3.29124515978534E-05 -5.32289152997918E-05
 -1.13451780804128E-04 -6.88834186540377E-06 -1.61903600440119E-06  4.28746693473644E-05  1.58273978440346E-04
  9.00132446090351E-06  3.60616613662082E-05 -1.33156779541626E-05 -9.63748033918503E-05 -4.43056549853223E-04
 -1.24166074758099E-03 -2.91740861849720E-05  7.07736276181749E-06  1.18214934860193E-04  4.80625190069561E-04
  6.92965672416688E-05  5.55953514375989E-06  8.94824781289223E-05  3.08931644395988E-04  2.72480317671358E-05
  5.12355750917584E-06  8.28922931615726E-05  3.29217473304417E-04  4.64752196741010E-05 -5.12376014618814E-05
 -7.89489464473476E-05  6.64252903180898E-06  1.52778082889981E-05 -1.38990375866116E-05 -1.70503310588335E-05
 -2.15284818910271E-05 -4.38297846140599E-05 -7.33422285352478E-06 -2.12081080493953E-05 -7.45302425615302E-06
 -5.42421441497424E-05 -2.58490460941214E-04 -8.53978843541223E-04 -1.34467682001973E-04  4.89451154674442E-06
  8.29261166361806E-05  3.46331017467176E-04  5.72129682940881E-05 -2.16788199465389E-06 -3.80295920312526E-05
 -1.66620478444300E-04 -2.66020341864220E-05  1.83741409313083E-06  2.87251568042324E-05  9.49747041718973E-05
  8.39621620152983E-06  6.07615504240694E-06  1.33777801795016E-05  1.50836257395209E-05  3.23046003178671E-05
  5.17355009724640E-08 -1.02491362498590E-06 -3.02319666222651E-05 -4.71899303531551E-05 -2.39536301682990E-05
 -4.39296260013899E-05  2.33105997384712E-05  1.76155599603381E-04  1.18180474157311E-04  2.16023556114581E-04
  3.20095288688066E-04  2.79872728601559E-05  3.56038168468425E-05 -1.04090182402668E-04 -1.01017806686564E-04
 -3.20497996649644E-05 -2.28962769884705E-04 -1.74521835914638E-04  1.15353917106956E-04  5.64313360708971E-05
  1.57871929858266E-04  2.06938418044355E-04  2.60349011972709E-04  3.25465405170842E-04  3.09835810204380E-05
  2.22158700908801E-04  1.44993326712167E-04  8.42223567129213E-06  4.38272108942102E-05  1.36297147311109E-04
  1.88644823852262E-04  1.53883679123803E-04  2.17309306532060E-04  1.08357948724996E-05  7.48366091771707E-05
  5.08594401432210E-05  1.11556692800407E-05  3.21400096444129E-05 -6.19438925146694E-05 -6.68838120337967E-05
  8.76577058571327E-06  1.92697578354723E-05  1.23062883725737E-05  8.34119663568881E-05  5.09399001061579E-05
  4.41175469298338E-05  8.10422356335545E-05  5.82714287672789E-06  6.41236259536875E-06 -1.12195156516021E-05
  9.45785525228897E-06 -4.33709238553913E-05 -1.85858884402162E-04 -9.65102516395881E-05  1.52197162363182E-06
 -6.85319632309259E-05 -2.53742731876192E-05 -1.45958419427920E-04  2.12189023852744E-05 -4.27956951867762E-05
  3.00115963232526E-05  2.94601825477842E-04  6.75301372525733E-05 -9.91169149421822E-05  6.27184642481365E-05
  1.24133961190938E-04 -2.02303881605608E-06 -1.10535199924974E-05 -5.22421968207131E-06 -1.26504342741563E-06
  1.09502956539905E-05  7.92812170395182E-06  3.52476787383845E-05  2.21883989860170E-05  1.91089886673049E-06
  7.40554982855016E-07  1.70437143485860E-07  2.58095112952731E-06 -4.90207015811083E-06  9.79435434587456E-07
 -7.63516123170431E-06 -5.96528699101284E-05 -5.47925190628907E-05  5.85957834976194E-05 -2.69179326062693E-05
 -3.94180269672612E-05 -3.97284931311564E-06  1.24550814337310E-05  1.01420564224594E-05 -6.76073929538270E-06
 -3.61736932235619E-05 -1.88421102762247E-05 -1.21786295298030E-04 -5.99928524724021E-05 -1.63054093323470E-06
 -3.01593985475126E-05 -2.54024078639143E-04 -1.55897308611570E-04 -5.27060823093925E-05 -2.57221108470597E-05
 -2.31172267003910E-05 -2.32309469658455E-05 -2.39157013590257E-05 -1.25823610940040E-05 -1.40993713951460E-05
  1.02386803658304E-05 -1.29967902988068E-04 -1.10760499179809E-04 -1.00090822571671E-05 -3.11516436282120E-05
  5.04736879059788E-05 -8.43600376538195E-03  2.51268478320774E-05 -7.59864288363858E-05  2.68758522329589E-05
 -5.26351894979747E-05 -1.00001976945405E+00 -2.18212956483771E-04 -1.11994477593011E-04 -3.49730813317500E-05
 -6.43090413344831E-04 -9.54898297789003E-03  2.89353713860452E-04 -1.06377844138221E-04  6.73781563836241E-05
  3.92261991397261E-05  1.68207706744029E-04  1.03924177786357E-04  2.25242290967444E-04 -1.09841820976197E-04
  4.95062051297061E-05  3.09169218241213E-04 -3.94383646516400E-05  4.65417909061036E-05 -2.99256970269123E-05
 -8.69465835829699E-05  1.17257613214010E-03  6.70672594163942E-05 -9.71735864210661E-05  4.21694215459770E-05
 -3.10492034300301E-04  3.03220894999989E-07 -4.33245166909885E-06 -2.85702556991192E-07 -2.20777601870087E-06
 -1.50354783498186E-06  1.46883230283432E-07  3.20515724563853E-07  1.26776436526154E-07  1.44212629496216E-07
 -1.07248073210624E-06  4.22707785873768E-06  9.27286783215557E-07  1.69926836621367E-06 -7.80124069650247E-06
 -1.26825508301471E-05  7.36688529829307E-05  5.10233849239228E-06  5.44008474345637E-06 -5.76900597916067E-06
  4.47191237913910E-07 -7.42681173318597E-07  7.12536044524705E-07  2.75199654057969E-06  3.47130063092801E-06
  1.13562731625231E-06 -8.53952503664058E-07  2.75090102521567E-06  4.61645946770314E-06  3.41587004470654E-06
 -5.33032854650074E-06  9.89233662088594E-06 -1.87311897573314E-05 -2.98778332693065E-06 -1.46107941063957E-05
 -7.37266217670310E-06  6.33730468149645E-05 -2.88728470993048E-05 -2.85427332113159E-05  9.23291844567329E-06
 -1.41718982497599E-05 -2.11967754713668E-06 -1.84004746716721E-06  2.68160971997294E-07  3.29969058893582E-06
  2.95968949455749E-06 -6.81547682110398E-06  9.48033571261218E-07  3.04038117130373E-06  4.09881199702923E-06
 -2.16854998315441E-06 -1.08734659572190E-06  8.31523830157865E-08  1.80876473424648E-06  1.46104212678712E-06
  1.91379748417205E-07 -5.01577877826272E-06  6.21060366421963E-06  3.08024836525755E-06 -3.83159518113648E-06
 -1.45376053242068E-06 -5.33601806977219E-06  1.83249676841860E-06  1.55528010804772E-05  3.04157633836832E-06
  1.54961251340382E-05 -1.23519305453397E-05 -9.05555841601327E-05 -1.40452495151095E-04 -3.93233747399032E-05
 -8.85008167988357E-06 -5.36113847740030E-05 -9.05915057092627E-05  2.05505936516740E-04  2.39688141354666E-04
  3.06081142091207E-04  1.07250919840089E-04  6.05502657069986E-05  2.17148162897141E-05  1.07832646153933E-05
 -7.98812805579282E-07  1.59738136026493E-05  5.64912902954607E-06 -4.08440144868087E-06 -2.61486229298113E-06
  1.61248545605668E-05  2.14222914518731E-05 -3.63815091114240E-07 -3.86370012707859E-06 -2.50372814171591E-05
 -1.39384135325798E-05  6.13454048697394E-07  3.01363852689016E-06 -7.28212322849147E-06 -8.38079493602425E-07
 -2.20288492658734E-06  2.33066633665991E-06  1.32804672335795E-05 -6.40228569352742E-06  4.15319674622374E-06
 -2.96809155242265E-06  1.42556056046916E-06  8.58459070079442E-06  3.24239945292064E-07  3.09161214329141E-06
  1.65835266530020E-06 -5.58906090080592E-05 -3.40628852261742E-05 -2.20102915784394E-05 -3.09670989526409E-05
 -1.02751272027192E-05 -1.56828358011367E-05 -4.29705558202899E-06 -2.27613652286414E-05 -1.78505908699665E-05
 -8.86305357309205E-06 -1.26490273921830E-05  4.75088810424185E-07 -3.18951545409583E-05  1.12790318504806E-05
  1.81962814481430E-06  8.54512326004667E-07  6.42052128003992E-07 -6.19220926820564E-08 -2.10921911617605E-06
  1.27221743144813E-06  3.65348475031504E-07 -1.12473283082997E-07 -1.24965987980151E-07 -3.17778549204089E-07
  2.99770412683549E-07  4.57476830833898E-08  8.87112908474649E-07 -2.34382356384714E-06  2.01839901984170E-06
  4.33054172728473E-06  6.43883409363295E-08  7.71813624890814E-07  4.81242657495843E-06  3.02028313383655E-05
  8.74669495472576E-06  2.05267427315716E-05  5.85057172982298E-06  3.95331041169726E-06  3.58494719162233E-06
 -7.21799080366307E-06  1.82881624575546E-06 -1.46768984288304E-06  2.95835378905742E-06  6.25949970249217E-06
 -1.88232740935860E-07  1.49668766161998E-06 -4.90363649032073E-06  1.77259774755516E-05  1.48768761077540E-05
 -6.56173899784323E-06  2.51032981683348E-06  2.32732161138070E-06  7.58247463272962E-06  1.18655062898691E-05
  1.58788022584722E-06  1.15090756599959E-06 -9.20554495295379E-07  1.04358883537988E-05  8.25458642767795E-06
 -3.34401469943832E-06 -4.13463936771705E-06 -1.37761285134220E-06 -3.37365396504243E-05 -1.97896471178546E-05
  9.38214907253005E-07 -2.74017948603780E-07 -1.71459230270268E-06 -8.75901158214943E-07  2.25386131882311E-06
 -1.50567729322679E-06  9.08823190408417E-07 -9.49080028026740E-06  1.26894283072621E-06  1.01079447337661E-05
 -8.06752281835236E-07 -1.29303830290687E-06  3.71406995382362E-08 -2.87080836554068E-05 -6.27902319075037E-06
  1.31494847502276E-05  3.22764862349970E-06  1.08964056580152E-05  4.50094199059602E-06  3.78165523621525E-07
  7.10477372820350E-07  1.43179804197754E-06  2.37456273267977E-07  2.98795805833787E-06  1.65067879935371E-06
  1.11790887837790E-06 -4.70060155776010E-07  9.25778609077116E-07 -4.95176213070596E-07  2.16765362097667E-06
  2.33827073022326E-06 -2.07940353608322E-06 -2.35966805092075E-07 -1.58827183495709E-06  1.57373676490418E-05
 -2.63333461627294E-06 -1.26739312345370E-05 -1.92923071594190E-06 -1.57886094709472E-06  2.78452835399488E-08
  3.17808474872185E-06  1.84721949699061E-06  1.84116037338626E-06 -1.00358430128228E-06  4.50321648185561E-07
 -1.23577799564238E-06  3.85374487030748E-06  1.94323771419807E-06
* ORBITAL    1   31
 -1.05599083790061E-05 -7.63823877412480E-05 -3.50014434710884E-04 -9.74875115916214E-04 -9.68547013356265E-06
 -2.08761860207208E-06 -3.19312762989724E-05 -8.67205231649096E-05 -5.91318901451633E-07 -8.36805399828573E-06
 -1.39842193542797E-04 -5.63612998957691E-04 -7.81716254623148E-05 -2.49321459451347E-06 -3.87139716743072E-05
 -1.39792216981613E-04 -1.34112930418591E-05 -3.94711154059349E-05 -5.82778774335834E-05 -1.68970181650149E-05
 -3.09345577774414E-05  1.93957985877645E-05  4.50095752905140E-05  3.26491975876026E-05  6.40848323929219E-05
  2.94076146587479E-05  5.13953631912988E-05  8.51283646065849E-06  6.27306889064303E-05  3.33649496364698E-04
  2.09671883947890E-03  1.08026745762274E-03 -7.30263006404394E-06 -1.48559539633999E-04 -8.93529139257277E-04
 -2.46049832751948E-04  4.75290477283533E-07  2.13416492750535E-05  2.29099422443396E-04  9.05714645488348E-05
  3.32315665767007E-06  7.01107471513547E-05  4.52109124285031E-04  1.30378072455468E-04  7.89507552163324E-06
 -2.81379689164421E-05  2.42326819401923E-05  9.83490492861681E-05 -4.70109184647498E-05 -1.07698485942064E-04
 -7.61582186549153E-05 -1.71224493253145E-04 -1.25665025394280E-06 -4.19150851343905E-06 -5.84683800181866E-06
 -4.25547944386923E-05 -2.03073972442835E-04 -6.84378824985066E-04 -1.22620505697475E-04  2.74459038777494E-06
  4.74563065941709E-05  2.04328426311699E-04  3.34548549007844E-05 -3.07460193318486E-06 -5.14446127281492E-05
 -2.06269335857245E-04 -3.18756778735337E-05  5.43612100136260E-07  9.15342875421635E-06  3.87800620150072E-05
  6.24872959365700E-06  1.41004210597684E-05  2.73029852079222E-05  9.57214002132605E-06  1.89785666933370E-05
  4.45017245401654E-06  3.43040542363603E-06 -1.93968934971946E-06 -5.98808392742901E-07  2.63535824011394E-05
  5.03861228025218E-05 -4.59350834394430E-05 -3.19313669876238E-04 -2.20456419651755E-04 -9.99520107453165E-05
 -1.63674453365954E-04 -1.37519034504708E-04 -6.38973448400642E-05 -1.66040408498986E-04 -2.24934253701749E-04
  2.51045238270550E-05  1.80401333506887E-04  1.07844983313463E-04 -2.33175147124568E-05 -3.19977964323973E-05
 -1.64060164307248E-04 -2.40720370606245E-04  1.31060013149398E-04  1.49198233303928E-04  5.28667449041334E-06
  3.57669505898955E-05  2.41096793216299E-05  6.41676641000249E-05  6.98818922888171E-05 -1.96302583490644E-05
 -3.76429635261750E-05  2.76047137364833E-05  3.70090093036472E-05  2.61691769814368E-05  1.89646693168553E-04
  1.27333899876111E-04 -1.35942897262089E-04 -1.85694786727130E-04 -3.39449471834171E-05 -8.53619681214301E-05
 -4.34251205874005E-05 -6.09152545416694E-05  7.09399600001271E-06  5.03376597049960E-05  3.61292976691712E-05
  2.83860125896660E-05  3.84446806041716E-05 -2.75921144974544E-05 -5.49997923468237E-05 -2.67446056017413E-05
 -3.42045382340535E-05 -1.69431298357756E-06 -8.69444928365590E-06  5.22389963763258E-06  6.32935783304127E-06
 -7.69014148548341E-06 -1.09768198924904E-06 -5.22432717989192E-06 -7.71215650177732E-06  1.89481106480147E-06
  2.14995185133878E-06  6.80741682474676E-06  2.99564708335809E-05  4.51405524656168E-06 -2.06450961560833E-05
  3.11884948781072E-07 -3.45629318189621E-05 -1.37441680565643E-04 -5.90744245805527E-05  1.06222483278831E-04
  2.46005373969038E-05  2.96015747044821E-04  8.03127655825674E-05 -3.53057116034527E-05  8.43245792989804E-05
 -1.40094039822261E-04 -1.48370184421928E-05 -9.19669058613563E-05  3.96952350003833E-05 -4.27365544789459E-05
 -1.78966619267689E-05  3.20417063594492E-07  1.52399825323878E-06 -1.16542742339798E-06  5.55250703335182E-06
  2.19278721017156E-06  2.12448616856477E-07  2.33901637568168E-06  8.52322571229541E-08 -7.07910238529531E-07
 -4.84697977626082E-07 -3.12906459677433E-06 -2.24822007737217E-06 -1.59285114209600E-06 -1.46024757074590E-06
 -4.51626421961271E-06 -2.22668134773318E-05 -3.71497982974378E-06 -3.93648071470458E-06 -5.58821783036196E-06
 -1.32117349237869E-07 -1.19412437671303E-06 -2.49233759538276E-06 -1.48433825540848E-06 -2.76109683694502E-06
  2.33809217994788E-07 -8.33274939880525E-06  5.39246217502888E-06  8.45973826956693E-07 -5.38959254409779E-06
  7.12677691193494E-06  3.76053268897012E-06  3.83189081279739E-06  7.74766487472409E-06  3.00105841654845E-06
  1.28954169399696E-05 -7.20483556249086E-05  1.68886144177980E-06  4.91941403125766E-06 -2.21186348129221E-06
  7.60036488608278E-07 -1.60317665619272E-06  9.15574580580378E-07 -1.26085600711251E-06 -3.03535834507055E-06
 -2.40823863231800E-07 -2.37438890479212E-07  2.52017198976485E-06 -1.32044298201114E-06 -2.53296872734817E-06
  4.77556000183117E-06  7.78083869249339E-06 -1.56484310889115E-05  7.27976216590458E-06  2.98041215609657E-06
  5.13376603118289E-06  8.17433755458128E-05 -3.30081433226228E-05 -8.56721844602694E-06  4.21553478336736E-05
 -1.93757675215000E-06 -5.11746484956309E-05 -3.18692494072083E-05  5.16746195941475E-05 -3.65241098705249E-05
  4.54611371255022E-05 -3.12065465692876E-06  9.94635635539509E-06  3.44787574639960E-06  8.51883542568269E-07
  3.23558454627739E-05 -7.27856999824343E-03  4.32491033795170E-05 -4.99817489905529E-05  7.63335752554973E-05
  3.63752756887123E-05 -1.00002520180966E+00 -1.70855459921627E-04 -1.78342836389904E-04  1.83679658422910E-04
  6.40429352743334E-04 -9.51390035450717E-03  2.71558916095866E-04 -9.31799361319189E-05  7.39263640207721E-05
 -6.77319488185060E-05  1.87130452795260E-04  1.05256874830356E-04  2.01725520589389E-04 -1.57131783761700E-04
  1.05496383623351E-05  3.18336700644556E-04 -3.50891792782498E-05  3.25696801616069E-05 -2.21069040634056E-05
  1.03215171624607E-04  1.44502767879665E-03  8.81438233966004E-05 -1.31958858606417E-04  1.03490594554581E-04
  2.89056393150770E-04  1.41838473352003E-05 -1.55116808436507E-04 -4.05865627456949E-05  1.58758426110801E-05
 -8.63380070752817E-06 -7.56555334995303E-04 -1.34759414021949E-04  2.33500366459192E-05  4.91489777198325E-05
  1.00514811279898E-05 -2.20072495574567E-05 -1.48630603612693E-05  9.36309709157393E-06  8.29990202834441E-06
 -9.82426171283910E-06 -1.25012164719276E-04 -9.22798283583534E-05  1.90687348043027E-05 -5.79590171647036E-06
 -3.61803351238993E-05 -1.25483925523332E-06  3.00772667432549E-05 -3.81690787957958E-06  9.16609037195851E-06
  1.02334011204360E-05  2.88344540737320E-05  8.75986290203480E-06 -8.60127215173425E-06 -7.90736485214907E-07
 -2.18474883318222E-06  5.70343086830300E-07 -2.86817304608350E-05  8.53379525984838E-06  5.00245958049023E-06
 -2.83436225197471E-06 -1.84790525728466E-06  1.23143404368008E-05  5.74245042808191E-05 -1.24707731793819E-04
 -4.98502889612179E-05  1.70764675155471E-04  2.30656658564883E-04  3.04015196909328E-04  1.08969878596752E-04
  6.64122392441059E-05  2.47197229131001E-05  1.30240122129621E-04 -3.01759214534262E-05 -6.81262811425661E-05
 -6.97261806425054E-05  2.35623529274743E-06  1.20289749744771E-05 -3.14821294346736E-06  5.37073166800063E-07
 -1.38459897651956E-06  2.38058011351790E-06  1.39683782562534E-05 -4.30913535145302E-06  5.26617113585097E-06
  4.63584366208340E-07  7.03973941331283E-08  2.40573694985304E-06 -1.01301640714069E-06  6.96776034179913E-06
  3.93596356583964E-06 -2.77047084958350E-06 -2.48310758740969E-06 -6.18019278399722E-07 -2.30775316174153E-06
 -5.60974911862194E-07 -1.44065189538765E-06  2.82487104831124E-07 -2.93599667541001E-07 -2.54080226960251E-07
  2.60232390086158E-07 -2.68681167205687E-07 -4.24371505471702E-07 -2.12735168191356E-06 -9.29933197239380E-05
 -2.59458444398360E-05 -3.32840833522755E-05 -2.85666147648518E-05 -2.99928435342224E-05 -2.72097374894327E-05
  1.34509325815590E-05  1.54959103110469E-05  1.27141377075475E-06 -2.49467179189931E-05 -1.63450308724151E-05
  9.58387604188710E-06  1.10425831731452E-05 -3.39698582725727E-06 -1.02542703190097E-06  3.40998413258390E-06
  1.47592606631681E-06 -3.04020757865869E-06 -2.69145138346343E-06  2.35494815315384E-06  3.15179937572863E-06
  4.01068769774879E-06  3.33540767767681E-06  1.13851300980050E-06  4.02045301588219E-06  3.26362219415493E-06
 -4.46294898515736E-06  3.25495403921766E-06 -5.94346669159079E-07  2.77245842968996E-06  5.71699667201745E-06
  1.30623760760950E-06 -1.51359748262086E-07 -2.27283629690298E-06  1.76551642847273E-05  1.42394687879954E-05
 -3.54195175151321E-06  2.81452197306388E-06  1.21169958693617E-06  8.38793003723437E-06  1.30159309997895E-05
 -1.06605414626499E-06  3.34695980004971E-06 -1.86447237475223E-06  8.26747553776376E-06  1.59623970497777E-05
 -1.25380722934044E-05 -1.83162807313208E-06 -1.40603196156007E-05  2.77922163974260E-07 -3.32307485798826E-07
 -3.37257047976673E-05 -1.93090152965840E-05  2.39922142075487E-07 -5.71554851095052E-07  1.35927829875289E-07
 -2.10326076451220E-06  1.02322543118529E-06 -1.01473621151592E-05  2.33991343826793E-07 -4.75825464535836E-07
  1.73252852260090E-07  2.47712027081364E-06 -3.23251486652280E-07  1.12139711489686E-05  1.13180235204081E-05
  1.14063336469120E-05  6.43189717881380E-06  5.18970787206335E-06  3.88092079383093E-06  1.64376060443300E-06
  1.12277552446748E-06 -1.12804577812763E-06  5.72922206256844E-07  1.53228033114068E-06  1.23998263117327E-06
  9.50569409288253E-07 -7.81106839657038E-07  2.91763857068679E-07 -1.06643115699328E-06  8.31548884296246E-07
  7.42690354631105E-06 -3.73859427830540E-07 -1.69025725440203E-06 -2.45670593796003E-06 -1.31184879160697E-06
 -8.11886668396829E-08  2.52545516788283E-06  3.00060441672408E-06  3.11842654043448E-06  2.70023054027983E-06
  2.27000024346035E-06  4.94418959194275E-07  2.20577673705690E-07 -3.16729756335197E-07 -1.13944222656972E-06
 -2.65444452282387E-07 -4.99790067347550E-06  1.58055592606244E-07
* ORBITAL    1   32
  1.41330864750992E-05  1.02463176338561E-04  4.75792428058556E-04  1.35889869990671E-03  7.87888530353100E-05
  4.74940279581911E-06  7.77025487315589E-05  2.69879791293747E-04  2.23789485696228E-05  9.70303768071107E-06
  1.60303800020073E-04  6.07340704839117E-04  7.66943894949262E-05  2.61240352979948E-06  4.20499146863487E-05
  1.38278292958309E-04  8.74578500877334E-06  5.14244631468927E-05  7.17510859140564E-05  8.12420428416458E-07
  3.86531918706548E-06  5.12313969963660E-06 -5.46776075016706E-07 -1.40622464342189E-05 -1.93683357130013E-05
 -3.25214601747520E-05 -5.33206540337909E-05 -1.15006113682847E-05 -8.44299072943306E-05 -4.36722404500663E-04
 -2.53745637111781E-03 -1.26606479767985E-03 -6.90093960780058E-06 -1.34838679865209E-04 -7.12657787582018E-04
 -1.70932202390138E-04 -1.37183897033564E-06 -4.75861279672050E-05 -4.68457048712675E-04 -1.74628046061733E-04
 -9.32026150214610E-07 -2.29030386953465E-05 -1.77994671529521E-04 -5.71403139027071E-05 -2.70622755139862E-05
 -1.10442197701067E-04 -1.29363124611164E-05 -5.89050260032866E-05  8.12220504780006E-05  1.84744731318868E-04
 -1.60722748403354E-05 -5.49631353932150E-05  9.28075978650170E-06  4.67738925752704E-05  7.56341115538489E-06
  5.48396259535292E-05  2.55427211282179E-04  8.17194709014313E-04  1.22015200495117E-04 -1.06664572436879E-06
 -1.89659224708613E-05 -8.54443531749625E-05 -1.55845947440318E-05  5.22608593685344E-06  8.36130570617055E-05
  3.30341527072305E-04  5.01867679578802E-05  1.12012363476784E-08  1.23939871889772E-06  2.17903867598030E-05
  9.26998359588594E-06  1.38521630204436E-06  1.47312124663603E-06 -1.58142848865154E-06 -2.06551543691518E-06
 -1.12323298225000E-05 -1.33388062290482E-05 -4.55504653863289E-06 -1.40240134928597E-05 -3.21541542715812E-05
 -5.59803692617996E-05 -2.61735813674572E-05 -1.94999112872294E-04 -1.39746619386937E-04 -6.24792174047754E-05
 -8.10055756852612E-05  3.50808311261418E-05  8.87911243160291E-05  2.28110655786907E-04  2.97832458347884E-04
 -3.88141559736174E-05 -2.81215616524374E-04 -1.81219517954760E-04  1.91040376282671E-04  2.61995523510623E-04
  2.36346269000631E-04  3.36957828983895E-04 -1.83286013608349E-04 -1.97278219137994E-04 -7.86360743588550E-06
 -5.42526867699488E-05 -3.88451438008586E-05 -2.66912305918485E-05 -2.74666142047301E-05  4.46104104304123E-06
  2.42348647840325E-05 -7.08349749479952E-06 -5.22612992972064E-06  3.12002448871066E-05  2.35608599329606E-04
  1.97767180479959E-04  1.97205719840256E-05  2.04809360567274E-05  3.03752885363715E-04  3.41563132613948E-04
  3.58425413427411E-06 -6.82729083960530E-06 -7.29630810362386E-06 -4.70200927801314E-05 -2.59512006282005E-05
 -1.62224472519840E-05 -1.28281466264007E-05  3.21692796153024E-05  6.75566669798160E-05  1.71515772173005E-05
  1.99985246835001E-05 -2.76220416242280E-06 -1.53917079097759E-05 -7.79408413119905E-06 -1.28807421616060E-05
 -2.05414428756058E-06  1.47353248976636E-06  5.07465242703508E-06  4.76467105830248E-06  4.89414824166230E-07
 -1.01315906712638E-05 -6.62363259340323E-06 -3.13134264595276E-05 -1.61085843365130E-05  1.05992567728529E-05
 -3.48418578993544E-06  4.24365636629366E-05  1.90666469461501E-04 -3.98817946610501E-05 -7.48558000706465E-05
 -3.73785804457760E-05  3.54818121927676E-05  1.89931345057688E-04  5.98701325109168E-05 -1.63196275238402E-05
  1.19785318934609E-06 -2.64507775851809E-04  4.66146707620145E-06 -5.09121582487937E-05 -1.10905265345515E-05
  1.78769042401059E-04 -3.57853299629794E-06  7.18140659367848E-07  8.13033260949346E-06 -4.14617123320864E-06
 -1.02747625224220E-05 -7.96203496037190E-07 -3.70263690054040E-06  4.46595998210874E-08  1.28793622365325E-07
 -2.95901492912763E-06 -2.95588139168705E-06 -2.30496044982940E-06  5.79435498273673E-07 -2.76297622196823E-06
  1.71060766530026E-06 -4.80437260141181E-05 -6.64133914863391E-06  2.44490644615405E-06  2.82819145936851E-06
 -1.89592220479494E-06 -2.09381382349717E-06 -4.60534132454189E-06 -2.33859250506554E-06 -1.87715235301658E-06
  7.13606463372557E-07 -1.70900762394535E-05 -7.15888982725935E-08 -5.80524806086763E-06 -4.57708105906325E-06
  6.75573998832614E-06 -8.38038773357486E-06 -8.96446758286382E-06 -8.56038361299911E-06  1.72093969682848E-06
 -1.57293494789527E-05 -9.43048901776458E-06 -1.05368808878147E-05 -5.58499019274031E-06  7.54767918931950E-06
 -2.92915956596000E-06  2.26750808843719E-06 -9.06226863796052E-07  1.67369405890317E-07  4.06933167408780E-06
  5.04093391271910E-07  5.53154454406653E-06  2.57824429145525E-06  2.62136490769508E-06  1.86129206474069E-06
  2.58134503326913E-06  7.46200219982631E-06  3.19694479580878E-07  5.74559977771613E-06  1.86331243254488E-06
  1.42720716465242E-06  4.49284893372584E-05  1.39391583414719E-06  1.18049768222522E-05  3.18482161673870E-05
 -2.77102755622712E-06  5.15276030340015E-05  8.98815073998424E-05 -2.87352954608848E-05  2.51147196422289E-05
 -8.21266476995389E-05  4.38429106337458E-06 -2.97742841760542E-06 -5.26677196833405E-06 -4.01444079462123E-06
 -3.81496377024942E-05  1.00738375926741E-04  8.80233878225012E-05  5.51435507882079E-05 -3.34606910745313E-07
 -6.61327329311538E-05 -7.03862692919295E-04  1.71964907112455E-04  3.18445005912093E-05 -3.96031849106436E-05
 -1.99109284976950E-05  2.01455513369090E-05  3.03731521529744E-05  1.51235000670748E-05 -1.34930720303681E-05
 -8.87487343012996E-06  2.96393452658030E-05  1.84280967893329E-05  1.18999232530243E-05 -9.80576117222427E-06
  3.37083006804290E-07  2.46459213793755E-05  3.10788371490834E-05  1.63554779190297E-05 -1.38803463578922E-05
  7.72687041457973E-06  1.94097737883728E-04  1.08707829769694E-04  4.14733997301701E-05 -2.92318951036570E-05
  4.10492347214358E-05  9.44506383637064E-03 -2.51141625187319E-05 -5.36795673126568E-05 -6.83105820773978E-05
  1.08878976972427E-05  1.00000503751816E+00  2.13218669923556E-04 -1.29465931891660E-04 -2.66454728426121E-04
 -4.27046685291875E-04 -2.74343096491994E-04  3.95391835472937E-05  2.13204781910918E-05 -1.00621276934939E-05
 -1.01181830728715E-04 -1.08281407666984E-03 -2.75174752297673E-05 -1.04781520979692E-04 -2.30583567623114E-04
 -2.02098521384436E-04  7.65723325766556E-06 -4.31512164326426E-05  1.13264499253974E-05 -1.60405932730643E-05
  1.60894753512503E-06 -1.10862462975725E-05 -1.75944383197942E-05 -2.39610767400932E-05 -1.49106028589544E-06
 -3.82742196515341E-06 -7.91881399482815E-06 -2.53527174409956E-05 -1.53061559871608E-05 -8.39401499859641E-06
  2.27112762365818E-06  3.75082849392863E-06  1.23978340909249E-05  3.01965730126722E-05  1.09215791324526E-04
  3.93287498476318E-05  1.15900416059187E-04  9.41236584485776E-05  3.66459749534161E-05  1.89920297890949E-05
  2.87476988857088E-05  1.06551383111434E-04 -2.53080841553047E-04 -5.80712749873444E-05 -4.22006868906757E-05
  1.21849959858222E-04 -9.15702525315133E-07 -3.83184183156743E-06  1.15209625994688E-07  4.82863421723192E-06
  5.67174811413835E-07 -3.23355681420768E-06 -1.73747375541088E-05  1.43394742072996E-06 -2.23634199039897E-06
 -2.90309125564243E-06 -3.27390277837996E-06 -1.90282730528302E-05  5.33981501371012E-06 -5.52846035958767E-06
  1.01255120150908E-06  4.20712999916618E-08  6.41374390956349E-07 -1.90062107411395E-06  7.91458906026556E-07
 -1.56759250034147E-07  5.84099296102314E-07 -4.90902302477793E-07 -1.86291172161185E-06 -1.26511639907946E-06
 -5.96102346506857E-07 -3.11599634939828E-07  6.09225749162218E-08 -8.45006732495035E-07  1.00038151829337E-04
  3.02280634657334E-05  5.18205192828102E-05 -2.71752555248348E-04  9.90051312470038E-03 -3.00599713070374E-04
 -8.23386665300499E-05 -8.27201359854567E-05  8.12109163367096E-05 -1.65826357697583E-04 -1.12219627468120E-04
  1.67229998783570E-04  1.87239921356801E-04 -8.66113287673451E-05  1.70118082166863E-06  6.98367893817601E-07
 -2.63658223717777E-06  3.93918129403395E-06  4.88239960379765E-06 -1.70100850771820E-06  4.47603762656844E-07
 -2.53531916314491E-06 -1.31364028807233E-06 -1.90678469519690E-07 -3.98544978175293E-06 -2.03770259180318E-06
  3.20643883789469E-06 -4.28149095168034E-06  1.97702556266023E-07 -2.74769398723254E-06 -6.45090908882260E-06
 -1.14327791024255E-06 -2.43402805592248E-07  8.44796187492268E-07 -2.17981949964799E-05 -1.32532544192567E-05
  2.32081015332521E-06 -2.27776626342164E-06 -1.04511593630428E-06 -1.12295879685651E-05 -1.46161232816208E-05
  2.58552088470188E-06 -3.81083918525478E-06  2.38592143852892E-06 -1.82983303034261E-06 -5.70588349440110E-06
 -2.35379303788974E-06  5.80138941612171E-06  8.03928427777598E-06 -2.90707482860605E-06 -1.09843702904286E-06
 -3.04576882805095E-04 -1.10354866242817E-04 -1.27154831863711E-07  5.14417496788656E-07  2.78133567407068E-07
  2.36799481847027E-06 -1.41339214470231E-06  9.37078050375553E-06 -1.43478335353881E-07  1.25732302978958E-06
 -3.29805714446318E-07 -2.53023646029045E-06  2.63834924896947E-07 -1.26420156587107E-05 -1.42138646709113E-05
 -1.18017113668098E-05 -7.33874987734874E-06 -9.74159022802988E-07 -3.95280597230930E-06 -1.72460827842670E-06
 -8.44980904666309E-07  1.59977064320711E-06 -5.72201248195545E-07 -1.38804804355260E-06 -1.19301857083720E-06
 -1.16978549717142E-06  8.42780910119252E-07  7.18150742539829E-08  1.48668444665752E-06  3.94065314655281E-07
 -9.14599277156632E-07 -6.69146888332841E-07  1.94140008638752E-06  5.11923365062548E-07  1.83597030402813E-05
  2.34434608696803E-07 -3.68499700585672E-06 -3.33859277627395E-06 -3.23042065954763E-06 -2.95135884610798E-06
 -2.23828508073949E-06 -1.39205990472760E-07 -2.81322571407230E-07  2.28624981410064E-07  1.47457398645523E-06
  4.27180413800166E-07  3.47980643977076E-06  3.33198583104640E-07
* ORBITAL    1   33
 -1.13297234031855E-05 -8.32198014836244E-05 -4.31573168982665E-04 -2.50212052884885E-03 -1.23515067187928E-03
 -1.87554191741728E-06 -1.74239930766043E-05  1.03450941752895E-04  8.41405605933101E-05  7.90333815319217E-06
  1.59754425812013E-04  9.05607240426373E-04  2.33485366226299E-04  1.59858309878316E-06  3.80318602930460E-05
  2.84053009520854E-04  8.72244505671070E-05 -9.19279962627686E-06 -7.86613038703254E-05 -3.18241751251177E-05
 -1.02002483091879E-04  8.18718955609277E-05  1.73599779233828E-04 -3.12928818431062E-05 -9.86456593213655E-05
  8.03362782951440E-06  3.59329727814115E-05  1.36344894515228E-05  9.88479576867617E-05  4.58975396386521E-04
  1.30336099191020E-03  6.82100811175143E-05 -6.74143270641279E-06 -1.11930735957579E-04 -4.26007929107334E-04
 -5.45122661584905E-05 -6.64789811749252E-06 -1.09067509994014E-04 -3.83846535985531E-04 -3.43111308451064E-05
 -4.03838668218464E-06 -6.58127624484610E-05 -2.43012334452962E-04 -2.92709049986285E-05  5.05907405943362E-05
  7.17837916067389E-05  8.23383726414748E-06  1.78979298272815E-05  1.48977212857715E-05  1.67719880396770E-05
  2.56808647494845E-06  9.49808035867866E-06  7.07715892278796E-06  1.72710011095051E-05  6.88683932969397E-06
  4.98896370116560E-05  2.31645338308699E-04  7.67887224871485E-04  1.30424666631755E-04 -4.12460694011457E-06
 -6.78211337599649E-05 -3.00596876962572E-04 -5.61524491865068E-05 -2.72919475374816E-07 -5.33618400360302E-06
 -3.74314315444275E-05 -1.01922284326560E-05 -1.61057717473720E-06 -2.29429309454361E-05 -7.77504381916059E-05
 -9.92380597757591E-06  1.02896734986199E-05  2.07236924341073E-05  1.55775151528738E-06  9.64596191018887E-07
  7.12797206659295E-06  1.54098266353131E-05  1.22366181594792E-05  1.46868104770851E-05  2.10771299235470E-05
  4.20272786878996E-05 -3.75563628876561E-05 -2.79296964725325E-04 -1.92994685625015E-04 -1.89365107693971E-04
 -2.79759900695286E-04 -1.48037179177866E-04 -2.16162388065747E-04  1.72416359698523E-04  1.74742945998905E-04
 -3.04697743561637E-05 -2.20825101156769E-04 -1.48457785417329E-04  2.21929102585444E-05 -2.48919356110870E-06
 -6.02186662511914E-06 -2.38883873303380E-05 -2.64848697648583E-04 -3.50444756224855E-04  4.79495881755292E-05
  3.48539678779042E-04  2.65240580102185E-04 -2.03047626390004E-04 -1.72942285798478E-04  1.53402826111007E-05
  5.88346818117127E-05 -1.88096969947500E-04 -2.38126320474897E-04 -4.93615632084340E-06 -3.37663656809144E-05
 -2.51335836502062E-05 -3.79852471059494E-07 -1.37482821726331E-05  2.87067025311622E-06  5.23863364483107E-07
 -9.39386339271552E-06 -2.04588650316913E-05 -8.34473449928013E-06 -4.92383370562656E-05 -1.81099593750872E-05
 -7.41401626060837E-05 -1.11755079681963E-04  3.70495629834136E-06 -6.08790061142558E-06 -5.35921553522769E-06
 -3.85899270415421E-05  4.55157376314555E-05  2.05805428250435E-04  6.05112163203069E-05  4.88033708991885E-05
  5.51451294595952E-05 -2.87673918414955E-04 -2.93954291914753E-05  6.59260266925773E-05  1.52035415385214E-05
 -1.70048381917110E-04  3.18653833319879E-05  1.76015630588387E-04  3.01705690047942E-05 -4.59164911706639E-05
  2.46827654030827E-06 -1.08990525525461E-06 -6.31059061103850E-06  8.36866956125717E-06  6.99364185446180E-06
 -2.86350125056117E-06 -6.50666053364960E-06 -3.05834609540369E-05 -1.53984355871512E-05  1.14995307836891E-05
  2.47132835552133E-07 -5.77178201085699E-08 -3.32409178545064E-06  3.62215710714574E-06  1.91046912366943E-06
  1.16806261938407E-05  6.26689716864445E-05  6.66166720363820E-05 -5.72132484759404E-05  1.65758121886013E-07
  6.41993983723618E-05  4.82285422452061E-06 -6.75547919504245E-06 -7.57673133153157E-06  8.90930146650965E-06
  3.76636401976876E-05  1.00116812083881E-02 -1.65608971519759E-05  5.55138752479739E-05  5.40821394273598E-05
  1.75147798505497E-06  1.00001015416364E+00  1.89928556682015E-04  1.32507720726189E-04  3.19705980238692E-04
  5.14799979588876E-04 -2.86929167339864E-04  3.88367011478678E-05 -2.63173061026422E-05 -1.22511009525883E-06
  1.03685170416321E-04 -1.05576245076506E-03 -4.40832729933062E-05  1.00359696815086E-04  2.06816808060003E-04
  2.32809180513542E-04  8.91883866290909E-05  9.65206615730357E-05  2.52783381740520E-05 -2.65316384145052E-05
  7.23963933329815E-05 -1.96516847212080E-04  1.57272680257974E-04  5.55608049917958E-05  1.14633458981952E-05
  2.91115057153206E-05  1.99868146711457E-05  3.25788738199298E-05  1.53848531348662E-05 -4.16066377918846E-06
  1.11524978419570E-05  2.77362836507961E-05  1.80548914382272E-05  1.20559533050219E-05 -5.61791766339623E-06
  4.82834596689212E-06  2.53391804769572E-05  2.80832778817797E-05  1.89541827861658E-05 -9.71993098467627E-06
 -1.88633681825307E-06  1.91039964044226E-04  1.07950994897406E-04  3.85996193912214E-05 -4.04735574975947E-05
 -2.62492654762914E-05 -2.24292153785744E-06  2.99381384792088E-06  3.63585754475458E-06 -2.47565018957337E-06
  6.98092599911036E-06 -4.62600069201422E-07 -1.21904855614172E-06 -5.92755123630295E-07  3.94365830501832E-07
  2.47824730777733E-06 -5.69519930984930E-06 -2.11657863696507E-06 -6.48468363354394E-06  6.11128286284711E-06
  1.19712170508289E-05 -2.37098407648871E-05 -8.21139110038846E-06 -8.94828912377467E-06  2.57858411181866E-06
 -2.43408467274934E-07  3.87743915521341E-06  3.88585433255502E-07 -3.63411176451014E-06 -2.72091034382821E-06
 -2.06752687522809E-06  9.32338578265665E-06  4.23343914478215E-06  3.42180950530429E-07 -4.85214156235464E-06
 -3.16919570271732E-06  1.09964462872342E-05  1.25299694197204E-06 -3.96065058542123E-07 -9.30536845982798E-06
 -1.00450465041560E-06  7.93891207310462E-05  7.00521892571859E-06 -2.91338241944083E-05 -2.59610495474495E-05
 -4.75301153153793E-07 -1.00541234029069E-06 -2.04854137332528E-06  1.42503866222479E-06 -1.67645820978546E-07
 -9.87226715910334E-07  4.51047997189224E-05 -7.25494617935261E-06 -1.40431842612381E-06 -1.66524519014472E-06
  3.29164005911449E-06 -1.97709609519472E-06 -5.56825040340278E-06  1.34945213496429E-06  2.74078119657851E-06
 -1.48170642857794E-06 -2.28533043689770E-05 -3.40566331087998E-06  8.93841535478157E-06  5.29261109345500E-06
 -8.65182357750508E-06  1.62166874039075E-05  9.49851607687124E-06 -2.37120111360813E-05 -4.52175259729001E-06
 -1.11084753749171E-05 -4.03075618953283E-05  1.43069875788129E-04  1.09131439561600E-04  5.26739496741962E-05
 -2.54040929806043E-04 -2.47819759355210E-04 -3.01924667650954E-05  9.80889062636630E-05  8.92120224016764E-05
  3.18718554764800E-05  1.76983800160948E-05  2.82829767344074E-05  9.37585483555133E-05 -2.51885239096368E-05
 -1.21108728149549E-06 -2.34235536043697E-05 -6.74276374874065E-06  4.40407422546844E-06  5.88860319109726E-06
  1.66573002199401E-05  3.63704337102964E-05 -3.53237040841525E-06  6.42501984520298E-07 -2.55828658653700E-05
  5.81000412604378E-06 -4.88421346292609E-06 -2.63287670157822E-05  1.14589353041291E-05 -4.75558069125572E-06
 -1.76464184845326E-06 -2.24970452178832E-06 -1.05393761806233E-05 -1.43316323810458E-06 -7.87593367968848E-07
 -4.25287291151625E-06 -6.67771588721814E-07 -3.23341877157501E-06 -4.97740347825899E-06  7.92817631191147E-07
 -9.77615936608723E-07  3.89670207045078E-05  3.35555279287520E-05  8.91108473892146E-03 -2.78096357285047E-04
  7.57878514280390E-05  8.06760526797378E-05 -8.03530468011466E-05 -1.60640826827717E-04 -1.02996968700857E-04
 -1.55710461855201E-04 -1.94171949194763E-04  5.48920137490436E-05 -6.13580327332331E-05 -1.17854644583200E-05
 -1.57600623319125E-06 -1.92950077610002E-06 -4.27257841711875E-06 -8.39793177859772E-07  7.86880421320933E-07
 -6.87717019073665E-07  2.12110804535857E-07  2.03348485466696E-07 -1.69403229188516E-06 -8.92184533808194E-07
  1.38510476004645E-07  4.56144885299941E-07 -3.24548792561965E-07  4.06269414665661E-06  1.00497615051082E-06
 -5.03160084804470E-06 -1.05308164928016E-06  2.36006147468491E-07 -6.19978560787170E-06  6.51764838673426E-06
  7.03518051408145E-06  6.41945214256950E-06 -8.40531553269658E-06 -3.69166788482873E-06 -8.47083478690092E-06
  3.73158903747268E-06 -4.24622379716108E-06 -3.97996505917062E-06 -4.39731305370216E-06 -8.66826120286744E-06
  2.04004156267164E-06 -3.79188200123504E-06  5.93202397449342E-06  3.85596462732136E-06 -6.63748876325600E-06
 -4.35404931015871E-06 -1.79830870310787E-06 -7.33509170436957E-06 -5.90605328951608E-06 -1.00390807800079E-05
 -2.64454808360318E-06  7.10959054228664E-07  3.93487263136995E-06 -8.54977414304275E-06 -6.14829245250829E-06
  1.35121392220650E-06  3.48937746066311E-06  1.13577670971986E-06 -3.00795165381914E-04 -1.06210937685023E-04
 -2.44679898102481E-06 -7.37644308646935E-07  3.61342183302126E-06  1.32474320401729E-06 -3.37685533189288E-06
  8.49585395695376E-07 -2.75802301519006E-07  8.96424480187849E-06  1.05037791018589E-06  1.13153609606197E-05
 -3.43243116079414E-06 -4.14023400679371E-06  5.04042279664146E-07  7.82695016399215E-06 -6.25338515628579E-06
 -9.01124516997960E-06 -1.30737109991639E-06 -7.77012635730683E-06 -5.13533010076431E-06  1.78297071597480E-06
 -4.55709237795708E-07 -2.91615052479879E-06  2.21155966608044E-07 -2.35292591985227E-06 -1.33857795712160E-06
 -1.48832931070508E-06  3.18538435250292E-07 -6.23639999289901E-07  6.85217806177885E-07 -1.82659930918449E-06
 -1.69093426130517E-06  1.51007638243717E-06  1.53567939081003E-07  1.27079582076711E-06 -1.35275294925738E-05
  3.75546998807612E-06 -1.26884444623323E-05 -1.37772902935254E-06 -2.50126872804062E-06  2.07941284467459E-06
 -2.42619742060528E-06 -1.52832946645151E-06 -1.58915931812067E-06  5.67957898651527E-07 -3.64417332877426E-07
  1.10996653462105E-06 -3.49105974908946E-06 -1.59456327076746E-06
* ORBITAL    1   34
  4.19595856220815E-06  3.03893470603917E-05  1.41342033477860E-04  5.11244849435450E-04  1.26509415977941E-04
  2.63423392504737E-06  4.24383484825675E-05  1.91520804995557E-04  3.85304778936950E-05 -2.43536389877322E-06
 -3.76653312995228E-05 -1.50511117378322E-04 -2.51312727396040E-05 -3.22807768995981E-07 -6.53988453717536E-06
 -3.07697102980922E-05 -2.77759234309932E-06 -1.79326347168178E-05 -2.48070995262233E-05 -9.72213066643345E-06
 -2.05634673709163E-05 -1.34638589640974E-05 -2.44371135966760E-05 -9.84323539435580E-06 -2.32979509315824E-05
 -4.98204796607367E-07 -2.96742466956725E-06  4.48186454719484E-06  3.26970662424885E-05  1.58535746788416E-04
  5.70513166622487E-04  1.16803443142838E-04  1.55998223925310E-06  2.36786261492703E-05  6.92373493057754E-05
  3.29763988876777E-06 -3.79940521994127E-06 -6.61823381265334E-05 -2.92780043057268E-04 -5.26719008524973E-05
  1.48784121434783E-06  2.44656919625353E-05  8.89576094180615E-05  9.74800094925736E-06 -3.05696343609622E-05
 -5.53748447304001E-05 -1.65125594319493E-05 -2.46251939303456E-05 -1.34820530510095E-05 -1.40924121397822E-05
  1.45330569717651E-05  2.59297227672674E-05 -8.97856981838505E-06 -1.98595221315106E-05 -5.58612685214703E-06
 -4.13557643377037E-05 -2.28477714964115E-04 -1.71011693017346E-03 -1.04500900716350E-03 -8.46666409037320E-07
 -2.84954158232618E-05 -3.00863649265488E-04 -1.17219876222696E-04  4.64516773499674E-06  9.75664651542507E-05
  6.22685405093085E-04  1.76734726521734E-04  8.88673534915069E-06  1.71079385106146E-04  9.34764785518522E-04
  2.36914757919009E-04  3.61317325708002E-05  1.20201065112849E-04 -6.53980126572368E-05 -1.65864959701358E-04
 -1.48555909285891E-05 -2.54062077079081E-05 -3.27245893925811E-05 -1.55210001158526E-05 -4.68848580658339E-05
 -7.61583039453102E-05 -7.09008234415021E-06 -4.65619835518607E-05 -3.11753820960351E-05 -9.76224536570342E-06
  4.77738138756721E-06 -4.21395490255995E-05 -6.10294192774946E-05 -7.84783859518925E-06 -5.84558393597745E-06
 -9.66032615592050E-06 -5.97764059363559E-05 -2.88159561541058E-05  2.76783875466572E-05  5.68499902547233E-05
 -7.08673333776631E-06 -3.30540344243187E-05  1.20368698997730E-05  2.44048394721964E-05  4.32757925106669E-05
  3.20471307856582E-04  2.50021045172122E-04  1.98472172967404E-04  1.69515093133428E-04 -1.43936772591961E-04
 -1.62717238363438E-04  5.23355084127127E-05  1.03776172893599E-04 -3.14512040210880E-05 -2.23209931704227E-04
 -1.36912275952205E-04  1.80456418738190E-04  2.56939779162021E-04  6.98960567247424E-05  4.40983388245604E-05
 -6.70986214868796E-05 -9.26814540556117E-05 -1.74801684769680E-05 -1.20627703200680E-04 -6.24129721289557E-05
 -6.52328561064722E-05 -5.58352224978413E-05 -1.02965695901503E-04 -1.42586857390510E-04  1.51632086911244E-04
  1.94234261411846E-04 -4.37859395022215E-06 -2.27852704081211E-05 -6.56634144824594E-06 -4.25546433023777E-06
 -5.51545818567657E-06 -3.31231584926838E-06 -1.51955185217759E-05  1.21087771066481E-06 -8.77636208461205E-06
  3.96256035990620E-06  2.75591166566372E-08 -1.06049668207635E-06  5.05432391142164E-06 -3.23502221412034E-06
 -1.06675003383817E-08 -2.61025064971394E-06 -1.28653927335644E-05  4.07424319648587E-07  8.36477367482224E-06
  4.19732517202815E-06 -9.78477236045101E-07 -7.47715239369057E-06  4.61011757983217E-06  2.92059985079461E-06
  1.44571951547501E-06  1.19822683424097E-06  2.95628887600624E-06 -1.71069240789790E-05  4.54364868572985E-06
  1.74619517170478E-06 -7.85453955755315E-07  2.01264060338652E-05  1.35198341032626E-05 -1.23119841102749E-05
  1.47766701325601E-05  4.98790824231747E-07  6.97458693154963E-06  8.81192527002607E-08  2.06498494376774E-06
 -2.04641760459029E-06 -4.78419763425682E-06 -1.29938580104259E-05  2.24852276057808E-07 -5.64409535335993E-06
 -1.08857684098455E-06 -7.30357249039891E-06 -7.69958312310925E-06  4.83481269993203E-06 -9.85956170957863E-06
  2.44010357264744E-06  3.65931399791982E-06 -5.09829489272007E-07  3.14991107727113E-06 -9.00842457443685E-07
  2.73000543523581E-07  3.04662088315917E-05  8.26375571932866E-07  1.46842343596785E-05 -1.20884252095238E-05
  5.20986560559878E-06 -1.09793788070728E-05 -5.60721615626585E-06 -8.09757394588323E-07  2.72706098101681E-06
 -6.19261754013502E-06  1.31287649777673E-05 -1.29397662710114E-05 -1.09383467101932E-06  1.48982544776306E-06
 -2.05455417465036E-06 -3.82541034171673E-06 -1.84606899156725E-06 -1.21117053900393E-06  3.44421393670440E-07
 -1.09694544582339E-06 -5.24159699904886E-06 -1.97684192039416E-06 -1.34174902185458E-06  5.90646015987273E-07
 -5.46489062284972E-07 -5.73894333805945E-06 -2.65625937262052E-06 -2.36966038366079E-06  9.63780366106760E-07
 -5.93903013012593E-08 -1.20641243881280E-04 -7.40822775208493E-06 -4.30047156571576E-06  1.27089736693428E-06
  3.25598529805740E-06  2.41372352978732E-06 -2.98472410221673E-05  8.10861509983115E-06 -1.12213752056541E-05
  2.48064104865775E-06  8.46245242068796E-08 -6.52280676291676E-06 -5.48949651435225E-07 -1.22737312142230E-06
 -8.02908169388965E-06 -7.36468167493022E-06 -7.16880916801624E-06 -3.10294177757202E-06  2.43783190015288E-06
  5.83161072232317E-06  1.21500493345696E-05 -1.24219327079800E-05 -3.84096046645360E-07  1.70805209626056E-06
  1.76963665496398E-06 -3.42854423152893E-06 -1.93986201253965E-06 -7.31610909585061E-07  1.11289914551964E-06
  8.31613956454520E-07 -5.52150703772904E-06 -2.00529139218964E-06 -1.05739431072347E-06  1.22015680312946E-06
  2.85913420557207E-07 -1.31068208936017E-05 -1.37169034631495E-06 -9.90014323480773E-07  1.76996453868007E-06
 -5.51842909121807E-07 -6.88949925694248E-04 -1.01848908825880E-05  3.73544990538326E-07  2.53960321316001E-06
 -3.32960939921607E-06 -7.95292637595082E-06 -5.13712039567861E-06 -1.45360601834397E-06  6.83549862067717E-06
  1.63912923959512E-06  1.82154536964653E-05 -1.07813417386364E-05  1.31069554054412E-07  5.12451294174495E-06
  8.58338811255074E-07 -1.61193065032362E-06 -3.04848639872910E-06  2.64882105556027E-06  1.77901885429908E-07
 -2.92034739107714E-07 -3.80659717129240E-05 -6.58292350779906E-06  4.26064531483059E-06  3.47817570343334E-06
 -5.88015985069177E-06 -1.31609635881401E-03 -7.17310021589643E-05 -1.47446748640863E-04  3.10610327592351E-04
  8.35444187278749E-05  8.84297644953024E-05 -2.64807311801290E-05  1.82281009099885E-06 -9.97884337947958E-07
 -3.61116468003921E-06  8.52714921978424E-06 -5.65497351115253E-07 -1.28381665005204E-05 -6.53701761805503E-06
 -3.73942618627954E-06 -2.15651629875927E-06 -3.85273832846457E-06 -1.57902602797066E-05  5.43376090832392E-05
  4.98064524023827E-06 -9.30849775617479E-06 -5.70438212157946E-06 -3.43227502154858E-06 -2.17676040489207E-06
 -4.18869669098266E-06 -9.75094850158787E-06 -1.03134179618625E-05  3.72788041167000E-07 -1.11577111691567E-05
 -5.66858562112707E-05  3.76599554288722E-05  1.63444681310169E-04 -4.88564205005120E-05  6.59351202880275E-05
  5.58545635155796E-05 -3.04756165572918E-04 -6.95364088161335E-05 -7.11903192001512E-05 -1.57955581274881E-04
  7.56356562743529E-05  2.19542851732744E-05  1.26297768123083E-04  9.61108702336136E-06 -2.46100062411838E-05
 -5.71723904077650E-05 -2.97716395208798E-06 -4.32071211126555E-06  1.77448375360385E-06 -1.38881419997523E-06
  2.16608918138897E-06 -2.38350368344646E-06  1.28644603577967E-06  3.76942605763453E-06  5.04410109537604E-07
  2.58325127957633E-06 -6.43786415404233E-07  1.03745648277578E-06  4.72354657840090E-06  4.60547111613101E-05
  1.97347241960556E-05  4.74946449925844E-06 -2.17836311001950E-06 -1.44814341133011E-06 -1.47088060729543E-06
  2.26496448806329E-06  1.41630024395680E-07  4.51439131857796E-08 -1.14574372010387E-06 -1.05388945734963E-06
  8.90919065105718E-07 -9.19555367325018E-08 -2.89942627210008E-07 -3.12404392168377E-04  3.72641496165269E-05
  1.90834229609240E-06  9.37580467300803E-05 -6.06829285475253E-05  3.66013631605165E-05  8.54139548654300E-05
  2.42229276040241E-05  6.45249220016999E-05  4.98887253159870E-07  7.70153970081189E-03 -2.75974071166628E-05
 -3.47597209748843E-05  7.88266122395824E-06  5.32798205914601E-05  7.98597783077864E-05  6.24723893778995E-05
  1.59475791445253E-05  3.69196070706555E-05 -5.76820007497633E-05  1.00001709138012E+00  1.34809043019419E-04
 -1.72593718559639E-04  6.62010135652944E-04  3.81910246696645E-05  2.01434621022124E-04  1.37696717036191E-04
 -2.05472802582590E-05  1.79080759780107E-05 -3.72094488507722E-05  1.12235413725553E-04  9.11306598810798E-05
 -2.80494407224330E-05 -3.29893766520960E-05 -2.12554649644321E-05  1.55744137779917E-06  2.35762167461307E-06
 -1.25805023341776E-06 -6.56750095649662E-08 -1.90939174655815E-04 -1.10701323036017E-04  1.18528205616096E-04
 -2.79446497534951E-05 -2.36319420567913E-04 -7.23146834263007E-05  3.82137703379768E-06  6.28885891867628E-07
  1.03680008893197E-05  3.06119270624498E-05 -3.39804368069690E-06  1.28253074251074E-04  3.69931990270966E-05
 -2.46852321935498E-04 -2.63525604788008E-04  9.06496220736183E-05  7.57272220987060E-05  9.50655286584744E-03
 -2.80531177269405E-04 -5.82930781617560E-05 -5.79464687476160E-05  1.20354294493731E-04  2.25222000891962E-05
  2.39430889053034E-05 -1.21438415358408E-05  9.28492772005131E-06 -1.28783031538110E-05  1.89390828281204E-05
  2.12122771214037E-05 -1.56961548109470E-05 -4.46261171336407E-06 -8.92824572691041E-06  7.48280032924871E-05
 -1.14787347576235E-04  2.80203505304407E-05  3.57687045259487E-05  3.17393265025875E-05 -3.09691884314351E-04
  3.12966136804419E-05  2.01998486109801E-05  1.49750192590482E-05 -1.07175339201661E-05  1.12621782240512E-06
 -9.50756010196647E-06  2.62372677761594E-05  1.79622311472404E-05
* ORBITAL    1   35
  1.13940076347654E-05  8.19995976058090E-05  3.60112984952093E-04  6.16533557732316E-04 -3.58454822161314E-04
  1.62452134067073E-06  2.13691013680205E-05  3.64160241223096E-05 -6.35737748372729E-06  8.92594494727479E-06
  1.41953011561716E-04  4.66494403234186E-04  1.53287241207590E-05  4.72665510981250E-06  7.66336853545562E-05
  2.72166502692549E-04  2.71376606897334E-05  1.95651406322375E-05  3.86479773429641E-05  2.52924141628651E-05
  4.19994293921047E-05  1.67289725760938E-05  3.61376129033244E-05  2.45509594860472E-05  3.54609052188233E-05
 -4.96433007394263E-05 -7.84180063875280E-05 -9.01317273763097E-06 -6.67600299347259E-05 -3.65112569867641E-04
 -2.43336406894119E-03 -1.31405312760145E-03  3.30113741840609E-06  7.71141931007656E-05  6.00576529987785E-04
  2.06436751316802E-04  5.62848943929339E-07  4.20816361789253E-06 -8.44038202864280E-05 -6.27321433889350E-05
  5.30883677624730E-06  1.07541007065479E-04  6.41179235928318E-04  1.71529478928285E-04  1.44203161324883E-06
  4.03506210796510E-05 -1.17435145437455E-05  1.37014096103739E-05 -3.70969700024817E-05 -4.43443181943888E-05
 -2.41673504405404E-05 -8.70894780199895E-05 -7.06495949082711E-06  2.43655932192337E-06  1.07067756606787E-05
  7.79348680048036E-05  3.72172302526664E-04  1.24888664263842E-03  2.01517670566855E-04 -5.16294658706807E-06
 -9.09419155491933E-05 -4.11421658645247E-04 -7.40426368602064E-05  5.65112743622142E-06  9.56362439777954E-05
  3.94489088025068E-04  6.16960411762232E-05 -6.88521304019750E-07 -9.70928511021805E-06 -2.14841624273575E-05
  2.45096786061720E-06 -2.65279245280300E-05 -5.50143404035073E-05 -5.56289988525310E-06 -1.22329364200746E-05
 -1.42663263528197E-05 -2.28765777698946E-05  1.17525621185562E-05  1.55793448065919E-05 -2.73933864539972E-05
 -4.80179773315198E-05  2.07570162855569E-05  1.38451839620081E-04  1.08070693248005E-04 -9.61668851825516E-05
 -1.46704096985518E-04  1.68144540258292E-04  2.07337721055748E-04  1.68193800939066E-04  2.55108546196452E-04
  7.17070282814873E-05  4.87868480872857E-04  3.27342986112296E-04  1.99247015912743E-04  3.70064052728333E-04
  1.23672031024679E-04  4.47933563886990E-05 -5.37561257465506E-06 -8.85839529195795E-05 -1.32372542514042E-05
 -9.32129023438706E-05 -6.31462405384950E-05 -7.62915327059307E-05 -9.28091333267388E-05 -7.50137564010378E-07
  3.96493233433376E-06 -9.74497117584910E-05 -1.13194384886361E-04 -2.67202514338486E-05 -1.93232206273771E-04
 -1.28776901139747E-04  1.38633088942219E-04  2.01076742138893E-04  1.25882593266140E-04  1.96751653912270E-04
 -3.10977750636872E-05 -4.77104448278254E-05 -1.88483137419849E-05 -1.29020557507028E-04 -8.15045776201741E-05
 -4.21808827365696E-05 -6.99996480682709E-05  1.86042370010299E-05  5.58838796129953E-05  3.54425771493776E-05
  2.69194319706101E-05  8.19410637097672E-06  4.13086758453519E-05  4.76814058016047E-06  6.45191846384294E-06
  4.73230168130149E-06  5.83505147375146E-06  3.31404897684416E-05 -3.78912690911631E-06  5.31934734002585E-06
 -2.67718604166421E-06  1.14394239370262E-05  4.43842867461055E-05 -2.92113939711590E-06 -3.19762647151063E-05
  3.48422502329647E-06  1.92140778186872E-05  9.91548156541071E-05 -2.07872018679186E-05  2.40950969790045E-05
 -1.29615790103076E-05 -2.87627765157066E-04 -8.33237601369908E-05  5.15372383219335E-06 -5.30636002864095E-05
 -1.08795134464700E-04  3.20910320104159E-05  1.76192083636698E-04 -4.61583797361689E-05 -1.78352555644760E-05
 -2.41944910699229E-05  1.29940756035709E-05  1.18966895009573E-05 -1.64035627244382E-05  8.56584943133639E-07
  1.20569087139107E-05  1.22594946925812E-06 -4.72932300092382E-06  5.99980549150106E-07  3.39440376342437E-06
  9.39641210797062E-06  3.77714201425459E-05  1.99818502319186E-05  4.26295992157062E-06  1.89551601951569E-05
  1.68274617511744E-05 -7.36338370674576E-05  4.44700725846142E-05  4.63243652451270E-06  1.66955885152582E-05
  3.11517123222936E-06  1.04406856081136E-05  7.46002845135562E-06  3.39719250421889E-06  6.10892862348979E-06
 -3.39481465530390E-06  1.05813988618843E-04  2.40201967749359E-05  2.13969002243187E-06  8.81818664709913E-06
 -1.67342188231056E-05  3.75010057497732E-05  1.42450785851165E-05  1.85379098878714E-05 -4.69084461955565E-06
  3.27057578119143E-05  7.71999326531011E-05  3.63738352116319E-05  5.58744663966568E-06 -4.34346038585556E-05
 -5.85139599560647E-06 -1.92325219194474E-05  1.11188821891149E-05 -5.50649631932521E-06 -1.83998697996375E-05
 -4.72512250810965E-06 -5.31179243824532E-05  3.48223247171592E-06 -1.42925302763114E-05 -1.18443652152453E-05
 -4.71880668376715E-06 -7.85596603165154E-05  3.48843927798748E-06 -2.58690626619445E-05 -3.04318460683726E-05
  7.11337808266553E-06 -1.58062376480917E-03 -3.13343882731328E-05 -3.92280384987258E-05 -1.01454251061673E-04
  2.01236204241918E-05  2.90642550776913E-05  4.35807002435747E-05 -3.03661793453372E-05  3.72781660568022E-05
 -3.55174663814298E-05  2.85852166994945E-06 -9.66361364478431E-06 -1.97310649922712E-06 -5.83194239152976E-06
 -2.05458192691874E-05  1.90329863257766E-04  1.44112152801444E-05  6.91283179882210E-05 -4.03236777282395E-05
 -5.15504035018191E-05  1.46320485604653E-03 -4.62756366649219E-05  1.33750535677000E-04 -1.31771455219515E-04
  2.61418780116247E-04 -4.15298731602356E-04  2.94953297314989E-05 -2.20412215451663E-05  7.50003880206885E-06
  1.09554206053370E-04 -2.78121337502794E-04 -1.38103342832344E-04 -2.05469911300737E-04  1.57124904281222E-04
  7.06605373972923E-05  1.31541617757256E-02 -3.32077252669403E-04  3.32746691019501E-05 -3.62135283243458E-05
  4.19404298245869E-06  1.00003351048591E+00  4.96884153726598E-04  1.73335400185972E-04 -2.34511120019062E-04
  3.79487238693378E-04  1.22383834607662E-04  6.54829974867221E-05 -3.62145281635220E-05 -5.30783263895733E-05
 -5.83655974611861E-05 -1.48778778290477E-04  1.69286398504054E-04 -2.40236213009931E-05 -4.84987389619605E-05
 -1.19326590179764E-05  3.23933929264471E-05  3.80259987805470E-05 -1.43298215300291E-05 -1.76022788549166E-05
  1.48330419007041E-05  3.88798593602384E-04  1.20843068539932E-04 -2.18505790032097E-05 -4.53470476575538E-05
  6.19519648714641E-05  7.77901437040372E-06 -4.17856020198657E-05  3.83189598056980E-06 -1.43882185371587E-05
 -1.95378448294175E-05  2.02294877172907E-05  1.64966703081101E-05  6.26370455965899E-05  1.19087046788333E-05
  2.80570482202934E-05  2.78411862100005E-05  4.29888846947920E-05  7.27089838795926E-05  3.25070285989027E-05
 -9.59669074132736E-07 -7.03903351427206E-06 -6.72933537715832E-06  5.26883500503271E-05  9.17334842269881E-05
  3.81647626066873E-05  1.24918746538860E-04  7.81688472188982E-05 -5.51147350764933E-05 -1.06749516185161E-04
 -3.09102464338329E-04 -2.70987708940709E-04  1.01492651314830E-04  3.39000534530076E-05  1.48192127930094E-04
  9.74030157950404E-05 -2.39947293804918E-06 -1.19302314285141E-05  6.12179409971560E-06  2.56713104032619E-06
  7.57929587647763E-07 -2.14836005461630E-06 -1.15529160148165E-05  2.15433173061977E-06 -8.00516215778456E-06
  4.22576445925645E-06 -1.26494177691139E-06 -9.06869673243939E-06  2.75969344621378E-06 -9.39473639309649E-06
 -6.73100496119549E-06  1.65086580410392E-05  1.14325702772433E-05  9.26558786150927E-06  8.21391127111964E-06
  3.44236561360125E-06  6.50358316693507E-06  1.20584560080804E-06  1.07081795698758E-05  5.07677222188801E-06
  2.26806176110881E-06  4.24799297337884E-06 -7.20856007138421E-07  1.11419914227391E-05  8.97854241256857E-05
  2.32237807612449E-05  3.38561956745788E-05  1.00203153476870E-04  2.91704787240457E-05  2.98243562415176E-05
 -1.01503767813433E-05 -1.95287577697603E-05 -2.67852670647007E-06  3.99400716305417E-05  2.04618813458523E-05
 -9.14342375427580E-06 -1.31632458959982E-05  4.78701274899783E-06  2.13535930623947E-06 -7.17265376690035E-06
 -3.16531974008788E-06  3.97437254427142E-06  2.11010559205809E-06 -4.58376147549809E-06 -1.04225272105020E-05
 -8.22110965366720E-06 -9.33512671882151E-06 -3.19402187725822E-06 -2.01300603157819E-06 -4.41045957037344E-06
  6.92010377803873E-06 -3.23551063460573E-06  1.29536850363339E-06 -5.19956311013212E-06 -8.30903867810670E-06
 -1.48788928571848E-06 -4.63934922367202E-07  4.09247383642351E-06  6.83880674383767E-04 -2.09579779630488E-05
  4.70834970950805E-06 -3.40641907738632E-06 -8.65534418533424E-07 -2.58190527521000E-05 -2.06759470698969E-05
  1.13924767569227E-06 -4.37191016288846E-06  1.97025650080996E-06 -1.74100863928464E-05 -2.23662063007070E-05
  1.21665288157810E-05  3.91195286119365E-06  1.69821475122192E-05  1.07362104657910E-05  6.37407370983032E-06
  3.88725798061376E-05  2.15637702731912E-05 -1.68655983585560E-07  9.08989137346993E-07 -5.45168113965396E-07
  3.10613116110696E-06 -1.66183152342754E-06  1.53788532873355E-05 -6.56276755797052E-07 -1.80962934395834E-06
  6.89319542148752E-08 -2.88349301672174E-06  5.97778123301233E-07 -1.17920705249713E-05 -1.19509363570607E-05
 -1.81866851805273E-05 -8.80045709125294E-06 -1.20685353885025E-05 -6.88326563428384E-06  4.13146022618667E-06
 -1.27077121147402E-06  9.41062629279451E-07 -8.55732443842419E-07 -2.22034623156621E-06 -2.77850375010461E-06
 -1.55834032288612E-06  1.10338851729906E-06 -7.13694910179425E-07  1.49054752886722E-06 -1.51175386127213E-06
 -8.54094846782493E-06  7.19068110243671E-07  2.26339873599033E-06  2.58192134819041E-06  3.17146264847614E-06
  7.31025566203592E-07  8.81919162942568E-09 -3.56264648802065E-06 -4.24404340897010E-06 -3.77249362796194E-06
 -4.33625527214666E-06 -1.72813160271954E-06 -9.72970444466294E-07  8.68331415448074E-07  1.34573249736769E-06
  7.88609839820083E-07  4.69460073920014E-06 -1.06803617089187E-06
* ORBITAL    1   36
 -9.18980107225461E-06 -6.79583800761781E-05 -3.68484165606538E-04 -2.44092663494538E-03 -1.33348491564345E-03
  1.36875110660144E-06  3.59086653183390E-05  3.57665064378964E-04  1.49105463390008E-04 -4.79213213938945E-06
 -9.94329446640243E-05 -6.41850455324711E-04 -1.89300772203783E-04 -4.76121896021308E-06 -9.42783043573528E-05
 -5.46837564020406E-04 -1.42025982859040E-04  3.54355197544157E-06  4.56893275539363E-05 -5.55906808256387E-05
 -1.26340603880346E-04 -4.05350431580779E-05 -3.69884661346750E-05  1.17802485641119E-05  4.23795621245128E-05
 -5.80974154762572E-06 -4.54624846403074E-05  1.24096173622677E-05  8.94716413247615E-05  3.99014514089451E-04
  8.39215219581220E-04 -2.52889525750995E-04 -7.31451431366992E-06 -1.17969825670210E-04 -4.03489390723512E-04
 -1.80295374460068E-05 -4.65535986216560E-06 -7.13566708922731E-05 -2.22467316926764E-04 -1.12171311285017E-05
 -6.29504305085534E-06 -1.03999833464821E-04 -4.01409991860527E-04 -5.19932567319082E-05  3.21466285857155E-05
  5.13097598771655E-05  5.18691387250577E-05  9.17480637696836E-05  2.66380611956153E-05  5.46442978954327E-05
  2.78338000787444E-05  4.45406226250600E-05  2.84367939353948E-05  5.03430478639916E-05  8.86461159143865E-06
  6.45246533053540E-05  3.08847531125830E-04  1.08677203117899E-03  2.23755187936005E-04 -4.70217665000469E-06
 -8.10810245319200E-05 -3.60857346048339E-04 -6.78306822286027E-05  3.47364082536204E-06  5.99484960045963E-05
  2.54035402595707E-04  3.92408081394341E-05 -1.07796767584023E-06 -1.81403186282155E-05 -8.73395354616756E-05
 -2.03078192199318E-05 -1.24893691584950E-05 -2.13249052194675E-05 -2.29535872521457E-05 -4.87743510346149E-05
  5.54864540471337E-06  1.52562981492368E-05  2.42900078821959E-05  4.40895623543029E-05  9.30045082845392E-06
  1.81761352726639E-05  7.12208864422337E-05  4.84859633140628E-04  3.20195135684434E-04 -1.00367574469685E-04
 -1.95524653285215E-05 -1.90451724984497E-04 -2.97051720621369E-04 -1.96290967644636E-05  8.03771360610420E-05
  5.98342213185313E-06  4.23891165986788E-05  5.78317084549709E-05 -1.02562816520857E-04 -1.09628985158096E-04
  3.25573279678108E-06  7.98374645492536E-06 -2.42522405996402E-04 -3.43499040107554E-04 -2.52006336310890E-05
 -1.77666387727622E-04 -1.10936856143481E-04 -1.83596654541092E-06 -2.76079081236922E-05 -1.21775489728061E-04
 -1.75085121096842E-04 -7.38021205290155E-05 -1.03130679482769E-04 -1.12248320579277E-05 -7.65529912406705E-05
 -4.95280873285212E-05 -1.15781080843245E-05 -2.00072923210477E-05  8.55757686437725E-05  1.05587674901288E-04
  8.11680808368264E-07 -1.84146377312158E-05 -1.17715733215734E-05 -8.22074485635149E-05 -5.62564842779719E-05
 -8.17313223731032E-05 -1.33449373458023E-04  5.40111034956405E-06  1.75187950673335E-06  1.66734749764042E-05
 -1.33517677203426E-06  1.82748443062966E-05  9.08243261932384E-05 -3.73799776560157E-05  5.90620903125133E-06
 -4.73037056121122E-06  3.16101880820308E-05  1.73810296713076E-04  8.26643980219578E-06  5.05560712215871E-05
  2.47834454857871E-05 -3.06496305222807E-04 -1.21598865213006E-04  2.19855285745023E-05  8.86126792587559E-06
  1.10916764459373E-04  6.21598031722579E-06  3.18715016600402E-05 -1.35026859525888E-06 -8.17568225080263E-06
 -4.70689209688906E-06  7.44146106198198E-06  3.45665142455192E-05  1.32371725202833E-05  4.67250983653718E-06
  1.21590462222997E-06  4.46635709713636E-06  2.40058806547323E-05 -3.46331613389624E-06  4.99128753969576E-06
  7.24102409461099E-06  3.16532054963112E-05  4.23293979719541E-05 -3.85374394652475E-05 -1.70314618125235E-07
  2.28827299832592E-05  3.10864820291563E-06 -1.19145595342474E-05 -2.02824258799132E-06  6.39108321765526E-06
  2.17298393191341E-05  1.47021912752132E-04  5.33249297674554E-05 -2.05956754471934E-06  6.06553785984984E-05
  5.22813818315883E-05 -1.46922066027464E-04  1.74109663346285E-04  1.88227611847996E-05  4.89799399807736E-05
  1.68491937309458E-05  2.39031546017369E-05  4.07948034514322E-05  1.32585023562246E-05  1.51790257566279E-05
 -1.16059692619942E-05  2.25474184145702E-04  1.05679140918208E-04  7.99793786779802E-05  1.05459903829881E-05
 -4.50543909301668E-05  2.77298300379534E-04  9.11164742693112E-06  4.97830203000035E-05 -4.16859180267637E-05
  7.22706040954763E-05  1.19486801501670E-03 -3.83700409062964E-05  2.07875989944107E-04 -1.32907357508851E-04
 -2.07880656241623E-04 -4.47969085645227E-04  2.91287810214307E-05 -4.54099589060703E-07 -7.64413042410883E-06
 -1.18833095195227E-04 -2.99390859665768E-04 -1.42365729092748E-04 -2.17890205248802E-04  1.06640638289261E-04
 -1.33506553619066E-04  1.46544567656795E-02 -3.43608014065052E-04  4.53404196042793E-05 -1.63180114353360E-05
  1.45666127323057E-05  1.00001373247014E+00  5.53806735378303E-04  3.21987164526567E-04 -1.77012244046598E-04
 -3.44093957021358E-04  9.19757124652600E-06  1.21509812907869E-05 -1.07722082465363E-05  1.02004296344646E-05
 -1.56741601851616E-05  1.07035213048462E-06  7.28557484664773E-09 -1.80478481162743E-07 -2.33309499790460E-06
 -5.70268898857569E-06  2.70020523861494E-05  4.07742927231617E-06  1.20810367225130E-05 -1.85877754966168E-05
 -2.25510489636096E-05  1.00492073393928E-04  2.62765513773409E-05  3.93842349071097E-05  5.69392965607504E-06
  1.74325402249287E-05 -4.95339974891898E-05  5.47245869548993E-06  2.16531097436015E-05  2.54092520099032E-05
  1.63794623529393E-05 -1.39160768052137E-04 -3.20120407334391E-06  8.02922408107220E-06  4.05366941475168E-05
  7.00316111572216E-06 -7.43801418123211E-05 -9.58209232555448E-06  4.00284347779344E-05  6.24026877882676E-05
 -1.18778832713784E-05  1.58696768414639E-03 -2.85230687001538E-05  8.01010656996750E-05  4.65603661183269E-05
 -1.21621596044092E-05  3.31445141056393E-05  1.48691689729984E-05 -6.78484509057555E-06 -1.65629562582720E-05
 -1.31325813080042E-05 -4.25363942907195E-05  3.12435908791722E-05 -9.50438699992895E-06 -9.85230301133513E-06
 -3.81439349495865E-07  1.00878866648760E-05  2.77354801626815E-06 -4.13827990563761E-06 -2.38623534149236E-06
  2.19558709003950E-06  1.55896150583391E-04  1.49177857451133E-05  3.06452260879462E-08  3.30343483785454E-06
  1.00796781083054E-05  1.83405556982048E-05 -1.61353449997552E-05 -1.80401021219377E-05 -7.85422965240031E-06
 -2.22115713702011E-05 -4.74468577908620E-05  8.09371671805482E-05  1.08508755265628E-04  3.55894999232494E-05
  9.04229256325457E-05  1.12150102458889E-04  1.35804005263762E-04  1.23977129001971E-04  8.05712877218461E-05
 -5.86911933791843E-05 -1.12153990574399E-04 -3.12320899494922E-04 -2.90234704010104E-04  2.65149288061318E-05
  1.05155292566773E-05  7.25607979380039E-05  2.63632342344091E-05 -1.08273075835216E-05 -1.82834728141800E-05
 -1.71210848744519E-05  5.08483504994456E-05  2.51447525385428E-05  1.11461292256020E-05  3.67959434192496E-05
  4.13787190125622E-05 -1.69649836964484E-06 -8.39852930396627E-06  7.75645092034756E-06  1.00284122508137E-06
  2.05481376313733E-06 -4.35859726078387E-06 -2.43268436449255E-05  6.77738134321898E-06 -8.27006539561216E-06
 -5.49332752050350E-07 -2.56462788010474E-06 -1.48203208407469E-05 -1.56945585417430E-06 -3.77846745695781E-06
 -8.08641577496601E-07  3.74164193093949E-05  2.87368839504834E-05  3.03640602584888E-05  2.81844626907827E-05
  1.42458865165860E-05  1.67431542279934E-05  5.21948146122630E-06  3.40508138360094E-05  1.86115371637569E-05
  9.72482344244308E-06  1.03029177181035E-05 -4.93700013294474E-06  2.58925118003614E-05  1.25663218929295E-05
  3.19328674149392E-06  6.68904345236654E-06  2.01284820234896E-05  7.88362431089486E-06  7.12252896308214E-06
 -4.20841880843168E-06 -4.38568151559516E-06 -7.44022815265451E-07  1.08732274956104E-05  4.19139131302231E-06
 -2.91774932321675E-06 -2.79541997234305E-06  4.06398908664097E-07  3.84852425741970E-06 -3.40857563680990E-06
 -5.32513152039048E-06  1.14520915265450E-06 -2.87947875864907E-07 -6.72134161834596E-06 -3.69069973612993E-05
 -1.20697180385123E-05 -2.36938808106008E-05 -6.42988535778432E-06 -8.81502373446501E-06 -6.22581322149124E-06
  9.76163552677384E-06 -5.36345839194233E-06  9.13350337110459E-07 -6.23326825752624E-06 -8.53858854188193E-06
 -9.13581479615194E-07 -2.58291780424165E-06  8.02613788237750E-06  1.17192689102015E-04 -2.38564526147344E-05
  6.46551996016036E-06 -4.69880976389646E-06 -4.69685907014672E-06 -3.25841424988609E-05 -2.06184724473402E-05
 -1.30922818896641E-06 -2.36168494796586E-06  3.24753821242406E-06 -2.78408907589518E-05 -1.71187404002044E-05
  6.40838178706675E-06  5.87604815539572E-06  6.61255840681220E-06  3.86018348577648E-05  1.96195720066000E-05
  8.10828279626115E-06  5.24555564132249E-06  1.97013247219651E-06  8.05983348750350E-07 -2.47530314779228E-06
  2.23371743246404E-06 -1.69236415237348E-06  1.25322770064789E-05 -1.37108054115626E-06 -1.01937658211793E-05
  9.91412049265733E-07  6.17062029004141E-08  1.35329471948326E-07  2.37488863765526E-05  7.62370249589266E-06
 -2.13716115980316E-05 -7.90142961342676E-06 -1.94298307150566E-05 -7.79529946375786E-06 -2.29425993616652E-07
 -1.73180032159547E-06 -1.14693184339828E-06 -7.01431554776963E-07 -4.02432328177770E-06 -3.55265278494496E-06
 -2.13355775251607E-06  1.08523582664194E-06 -1.41569402551326E-06  1.25815754051465E-06 -3.77118149319169E-06
 -4.73038585110774E-06  2.75337446887222E-06  8.96121035531252E-07  2.45887174930709E-06 -1.50494683888602E-05
  2.18680436582569E-06  1.22438129060194E-05  2.18587304474360E-07 -5.03168576362209E-07 -1.80035819662859E-06
 -4.91765250575971E-06 -3.52656193252966E-06 -2.38364180580613E-06  1.41993357231173E-06 -1.85128530294161E-07
  1.80130250466086E-06 -3.64515440500887E-06 -2.73910486362272E-06
* ORBITAL    1   37
  9.08436329793192E-06  6.56626432059838E-05  3.03439900222772E-04  1.07438592640816E-03  2.47714736977557E-04
  1.23411956408273E-06  2.26531138169282E-05  1.46198243796559E-04  4.00792428472113E-05  3.21798870381637E-06
  5.37983548129871E-05  3.05258415773942E-04  8.39710206591508E-05  5.64526159568660E-06  9.20233433242770E-05
  3.01696445008742E-04  1.68918773751554E-05 -1.93304030648965E-05 -3.66542678616023E-05  4.87241642069077E-05
  7.25835200478481E-05  2.79430893102525E-05  3.04502852105768E-05  2.80050712053608E-05  4.36029261340200E-05
  2.75814964250127E-06  5.31416857624392E-07 -1.65020371882171E-05 -1.21117204669152E-04 -6.17843346460267E-04
 -3.05296709972053E-03 -1.26171119658414E-03 -3.20496641948529E-06 -6.61852843522776E-05 -4.34029661405558E-04
 -1.37955933903867E-04  5.86146442854793E-06  9.37853653548820E-05  2.81206413962543E-04 -4.66355553177205E-06
  7.57666223284045E-06  1.49531443731465E-04  8.65562698027880E-04  2.32324844899774E-04 -2.34943574323782E-05
 -8.22383822887969E-05  3.42465293089674E-06  6.00126625286280E-05 -3.40741186641604E-05 -6.84070547588661E-05
  7.38804567055363E-06  7.60346862532955E-05 -2.08886685677520E-05 -3.40548439179868E-05  7.52293537947769E-06
  5.46000981204610E-05  2.56243490811550E-04  8.44129773595757E-04  1.10772624865772E-04 -1.26457201435858E-06
 -2.40904183270333E-05 -1.19148073111531E-04 -2.43890273051605E-05  5.17260512079731E-06  8.50035644074538E-05
  3.72193249906152E-04  6.76316618000833E-05 -2.92821445276890E-07 -6.34012805204338E-06 -4.21182205236680E-05
 -8.84170435302675E-06 -8.46454470642218E-09 -4.07772860121539E-06 -5.74842966572540E-06 -1.70126506469960E-05
 -1.39325556473974E-05 -1.93259444862836E-05  4.18890600758489E-06  7.78200964021532E-06 -2.96701666679988E-05
 -5.55010788339323E-05 -6.61087128569508E-06 -5.97668881213643E-05 -5.46251744609511E-05 -2.06285500526688E-05
 -5.56523660619467E-05  7.17248634874706E-05  1.16854649379355E-04  1.51520787293773E-04  2.03375910624803E-04
  8.43192493135015E-05  6.15331456145541E-04  4.59698629427419E-04  5.70446134731387E-05 -4.11776170500486E-05
  3.31098455102513E-05 -5.63218800705889E-05  1.37368565989470E-04  1.57024579956151E-04 -1.75264019108604E-05
 -1.16318893771799E-04 -7.05121132984929E-05 -1.59461877726398E-05 -8.81114780994412E-06  2.86299292484471E-05
  7.76453593241797E-05 -2.20496310717802E-05 -2.03979706441061E-05  3.77898543733935E-05  2.87381913306542E-04
  2.42787650753642E-04 -2.02582967643427E-05 -2.99627428086442E-05  2.80028303355727E-04  3.24277880400492E-04
 -7.25820686623597E-05 -2.82832521162598E-05 -6.58434529905682E-06 -4.36998258158701E-05 -2.56679195279304E-05
  9.05975198663117E-07  2.96581653312038E-06  2.31174770853466E-05  5.54273047341860E-05  2.02676090595807E-05
  2.92663449222269E-05 -2.06706519491862E-06 -1.02828952023951E-05 -1.58125721280388E-07  2.11681378533760E-06
  1.40664152299646E-06  1.18095126684800E-06  5.16952642857377E-06  1.43312988446735E-05  8.39651993685011E-06
 -1.02953063028884E-05 -6.12022309640684E-06 -2.70401701475096E-05 -1.34864382728006E-06  2.49356494501801E-05
 -5.20341887140693E-06  1.51519273127318E-05  7.71342783077120E-05  3.14536827156917E-05  1.17212850106186E-05
  6.29857723668091E-07  2.56107107846050E-05  1.54438170219953E-04  4.40076758586262E-05  4.85489012012251E-06
 -5.46900353696284E-05 -2.87278875301927E-04 -8.60421847989323E-05 -3.26209880363616E-05 -8.30631090506508E-05
 -1.01767411379511E-04 -6.15471991528124E-06 -2.20084992327682E-05  7.41204459762217E-07 -9.46428675669156E-06
 -5.21417084457660E-06 -4.16535414986265E-07 -5.57347104242121E-07  1.33536696095811E-06  4.69622162620017E-07
 -1.70765714435210E-06 -2.90648491152770E-05 -5.54229782309169E-06 -1.12181670042366E-06 -7.65806754235110E-06
 -6.57678530916724E-06  1.94238791421816E-05 -2.32119190990592E-05 -1.05695751528018E-06 -3.79530819710757E-06
 -2.37093687693129E-06 -9.51060626010617E-06 -6.89620825007644E-06 -3.36696949315976E-06 -3.29941283668912E-06
  1.91516269051268E-06 -2.99871828141108E-04 -1.47126207029789E-05 -8.79647024813099E-06 -9.50506298502088E-06
  9.48566221697292E-06 -1.57112121357995E-06 -3.02966745135483E-05 -4.70079361098501E-06  7.94023505308978E-07
  1.02371426213643E-06 -1.02479435602113E-05 -1.28485550125799E-05  5.23850900255114E-06  1.78429239701405E-05
 -3.23720823989933E-06  3.17054252530096E-06 -1.00103807160985E-06  1.29552378980138E-06  4.05938666622184E-06
  5.70416462006383E-08  9.56201821733182E-06  1.74754148560511E-06  2.28306014175817E-06  2.85019681488210E-06
  1.91196340512889E-06  6.64387390286524E-06 -8.04319924877820E-07  4.96096252516500E-06  2.11801371766508E-06
  1.69964238038569E-06 -1.56424048459254E-04 -4.39636706894792E-06  1.60660672281425E-05  3.87701291162855E-05
 -3.41321706118849E-06  3.62850992446443E-05  2.82509661411346E-05 -3.29460411403561E-05  3.07666728013282E-05
 -4.87481591785399E-05  4.07655595000739E-06 -4.36954838602574E-06 -2.20434816403837E-06 -7.60882571210405E-06
 -2.36491868622809E-05  9.19011285385558E-05  4.92104943681407E-05  3.04816042024856E-05  1.18044775666551E-05
 -2.62003070575387E-05 -8.62805762305181E-05  1.56974122742991E-04  2.86422176351502E-05 -8.69091706002357E-06
 -3.22101435544542E-05  4.48446679925429E-05  1.97110460319210E-05  1.24362592911111E-05 -1.08905203654462E-05
 -8.58900876362766E-06  7.15578977617762E-05  1.79814205147596E-05  1.33725939696762E-05 -8.72598412601118E-06
  3.93471703806584E-07  3.14468648705138E-05  3.64200953716913E-05  2.29977509471873E-05 -1.10704265759072E-05
  6.45861353463434E-06 -3.55758713089534E-04  1.18125932676143E-04  3.55030156633738E-05 -6.43146411183717E-05
  4.03966890758370E-05  3.98674502345572E-04 -4.03010544297042E-06 -5.23400241878749E-05 -9.55950428808193E-05
 -3.86921279736876E-05  1.10926280506483E-03 -3.56283693946117E-05 -1.10183425721403E-04 -5.32425337871720E-05
  2.91122616054422E-04  1.29058441374334E-02 -3.29583335939120E-04 -3.82148777683394E-05 -4.30268475399412E-05
  1.16520223276812E-05  1.00003461245733E+00  4.44701845865361E-04 -1.56471952497633E-04 -4.54629789011392E-05
  4.77233930190757E-04 -7.11452059131476E-05  3.29675595205900E-05 -2.92888421976495E-05  8.66234304637070E-06
  1.78610993736223E-05  1.51782414397802E-05 -2.65551463329708E-05  4.78957526902692E-05 -3.92916806073739E-06
 -1.49039979263577E-05 -2.12541452269530E-05 -2.46318710979207E-05  4.17766675129932E-05 -2.30723318856411E-06
  7.11650200974751E-07  2.73374325725331E-06  1.07480399811548E-05  2.59710185904864E-05  1.01375518250137E-04
  3.61765755702150E-05  1.06207962066129E-04  5.74514358113553E-05  3.78396801930994E-05  2.00606760394387E-05
  2.93983455731492E-05  1.23598120152301E-04  1.23177784416045E-04 -3.18874480539159E-04 -2.16396435362367E-04
 -1.22823568537777E-05  2.27388167781518E-07  2.51824400903769E-06  2.55797338504825E-08  8.93581425279525E-06
  9.83213012089955E-07 -5.39160893757806E-06 -2.97627535420093E-05  1.05554325210316E-05 -8.48354427193295E-06
  4.95352705483159E-06 -1.65371600316143E-06 -9.11009449236440E-06  2.53229859700254E-06 -3.62216242159590E-06
 -2.16194989831615E-06 -7.15275959012420E-07 -1.22219939535262E-06 -6.11211446710894E-06 -2.44321453917615E-06
 -1.70005140242651E-06 -1.88898544322828E-06 -7.98276910751897E-07 -7.55406460731791E-06 -2.68308822558006E-06
 -1.40208966114058E-06 -1.53921899560637E-06  4.96391489057777E-07 -3.44764194347257E-06  1.36390497821100E-04
  2.41109860025015E-05  3.23504416093056E-05  9.77798355053638E-05 -3.87833391344188E-04  3.60792932704257E-05
  1.31819584105751E-05  5.12974276237839E-05  9.55120679821020E-05 -3.08927068355509E-04 -1.39830711536477E-04
  1.67646097101204E-04  2.20492904273993E-04 -7.57957487703854E-06 -3.84473124397070E-06  1.96053593994531E-05
  1.16390936443894E-06 -8.74134627487669E-07 -3.61005133273122E-06 -7.98455361092012E-07  5.46090572349435E-06
 -1.62535084609499E-06  2.87801103378166E-06 -1.84619950068670E-07 -3.87602404829477E-06 -1.67396126355393E-07
  2.27401625015252E-06 -1.89051051863714E-06  1.39221936811184E-06 -1.57975684241478E-06 -3.07249804948419E-06
 -1.98932824177518E-06  1.69429139719848E-06 -6.48084351609333E-07  3.49245665425161E-05 -1.28763766188929E-05
  3.76253210065076E-06 -1.41228367864185E-06 -2.49451170312066E-08 -2.63119335403331E-05 -1.01136460748312E-05
  1.27769124990808E-06 -2.49058048566658E-06 -2.74812167550791E-07  1.59932623353267E-05 -1.97829020147492E-05
 -4.59266909717511E-06 -3.03996796257889E-06  1.17396151343266E-05 -6.40456806359853E-06 -3.20612354460383E-06
 -5.59382466822490E-05 -1.13044145218506E-04 -2.77916857288255E-06 -4.29612342221645E-06  2.64106461460662E-06
 -2.01826589225443E-06 -1.15239543408034E-06 -1.73342281101534E-05  6.41707484751935E-08  3.01031496562093E-06
 -1.92729337065478E-07 -1.88620957890491E-06  1.40045396397640E-07 -1.47905668471667E-05 -1.58503215148790E-05
 -9.54003700008531E-06 -5.64725061655369E-06 -1.49412916123057E-06 -2.37335401266308E-06 -2.19709363655760E-06
 -5.19892080116772E-07  1.46733493991487E-06  3.37270252136604E-07 -3.92327305779876E-07 -1.11202399539419E-06
 -9.97289450829163E-08  4.18005343833500E-07  5.81522498443233E-08  9.59556959332980E-07  2.30151636354096E-06
 -1.10950929265566E-06 -3.20327762379559E-06  2.67709187736382E-06 -2.01596004988521E-06  5.88817283129056E-05
 -2.29158366965679E-07 -4.52231416755797E-06 -3.41377998142356E-06 -3.27032463683107E-06 -2.89770594829505E-06
 -1.96483020555211E-06  5.45437127651023E-07  6.70669170024389E-07  3.13451387422609E-07  2.11416686462214E-06
  2.46575446934720E-09  7.93530663227072E-06  5.17924588171841E-07
* ORBITAL    1   38
  1.54049956261607E-05  1.13038130260150E-04  5.77198648834398E-04  2.97337013829159E-03  1.30847685242261E-03
  3.30530305304920E-06  4.61358485498282E-05  3.38093455783517E-05 -6.17204426020849E-05 -1.79367096729149E-06
 -4.03137454587055E-05 -3.22466232843177E-04 -1.20231430812486E-04  7.40165569702093E-06  1.44745326100059E-04
  8.48048745663329E-04  2.33253159933325E-04  7.19141172128917E-06  6.37532220317554E-05  1.59263289643520E-05
 -2.50938906910743E-05  2.38799229266896E-05  4.71740831228174E-05 -3.49119139493741E-05 -1.08039932844631E-04
 -1.74441356120831E-05 -2.19052057144996E-05 -1.25112451659350E-05 -9.05353609950742E-05 -4.18290817902365E-04
 -1.33957238398543E-03 -2.15100384910390E-04  3.04983496082047E-06  5.04422097643433E-05  2.64188398904646E-04
  6.74195180712761E-05  5.14736858671158E-06  8.49101412787826E-05  3.55599458409172E-04  5.73088369919163E-05
  5.32019815264803E-06  8.75683569238817E-05  3.15916244954206E-04  3.29886036731137E-05  7.78963634711357E-06
  1.86355911788988E-05 -3.61769225362774E-05 -6.08654200342786E-05 -2.52026377534156E-05 -3.26654744356005E-05
 -2.90051778921430E-05 -4.79801455633540E-05  1.87210308120939E-06 -6.94044481515738E-06 -6.07104821115989E-06
 -4.39749496827335E-05 -2.03640325396198E-04 -6.13337165329049E-04 -1.13281632015792E-05  5.40900543293002E-06
  9.25044300345227E-05  4.13637379824757E-04  6.74225904049382E-05 -4.27694782368300E-07 -9.67388779358101E-06
 -5.21810374217380E-05 -1.19214648875664E-05  6.40540460500526E-06  1.07015120471651E-04  4.41500655501793E-04
  7.19765394618164E-05  8.27982426778656E-06  2.01393315620133E-05  5.22035208221947E-06  1.37923952491104E-05
  3.01409560850129E-05  5.40348841180725E-05 -5.35414390779027E-05 -8.38508457284447E-05 -4.21311537107905E-05
 -8.05561650174703E-05 -6.56690151070869E-05 -4.79625180982624E-04 -3.58329724867947E-04  1.04965876597522E-04
  9.55308962404051E-05  1.34791103689605E-04  5.42320734589084E-05  8.45815305149967E-05  9.60372768374797E-05
  1.92104768365421E-05  1.42518590935449E-04  9.97594296615109E-05  4.38705885269659E-06  2.41450315421048E-05
  1.41268172363734E-05  1.10038506667238E-05  1.97228919978591E-04  2.63343386069344E-04 -2.40369310816322E-05
 -1.84978232566412E-04 -1.70357054037042E-04  2.67044168812725E-04  2.84879952548860E-04  4.77239949182985E-05
  6.23535311180753E-05  1.38674953841596E-04  2.32648420425230E-04  1.31295450763351E-05  8.93302288535917E-05
  5.83131206764422E-05 -1.66038437298761E-05  3.35501979170846E-06  1.40417619199866E-05  2.96924616582666E-05
 -2.75834983170421E-05 -1.97017457534623E-05 -7.83649639827869E-06 -7.81942565120151E-05 -8.78613508967891E-05
 -9.84449563004629E-05 -1.74075349934975E-04  4.72509213300876E-06 -5.01642493636901E-05  4.00509472261728E-05
  4.04253061955660E-05 -1.82458762437285E-05 -9.09374792977020E-05  1.76927698470664E-05  2.87355173045856E-05
 -3.76225927744240E-06  2.91141158014126E-04  9.63098650946976E-05 -3.15926219833171E-05 -5.75848190941647E-05
 -9.28205270544843E-05 -3.06912917737915E-05 -1.79657225098453E-04 -2.04097866274201E-05  3.02991504685384E-05
 -5.45953871448363E-05  2.11921167584790E-06  9.84460140607378E-06 -3.92514498349269E-07  5.53239921346555E-07
  2.83069716511336E-06  6.92100960501326E-06  3.16456300678016E-05  2.56548040760328E-05  2.51646416456201E-07
 -1.96040402273898E-07 -4.55112879577341E-07 -7.53703988935155E-07  3.56801175016068E-06  7.74529039495432E-06
 -1.54255570874301E-05 -3.84537823004569E-05 -3.59725952891275E-05  3.99480375269490E-05 -9.15043848304905E-06
 -2.89954933190150E-05 -4.02857719713911E-06  9.42401029195443E-06  1.71226820034256E-06 -5.73533536009765E-06
 -2.40533909157260E-05 -5.63662362967898E-04 -5.82409669910772E-06 -4.62218300385715E-05 -9.35562820112986E-05
 -5.21539075740304E-05 -1.07747751446767E-03  3.28869899262539E-05 -1.22905081433080E-04 -8.70833964911016E-05
  2.82886348190218E-04 -1.32430473617084E-02  3.17186681499556E-04 -3.94202742054172E-05 -4.63887356711659E-05
  8.14751148531587E-06 -1.00003347785576E+00 -4.81819016656413E-04 -2.02211756723302E-04 -1.28003678915278E-04
  4.53087648647373E-04 -1.82853453555156E-04 -5.08448199246234E-05  8.67446274106773E-06  3.27104884876742E-05
 -4.38000760785444E-05  8.75599792501650E-05 -1.73245517136647E-04 -1.91038844650429E-05  2.91624877116411E-05
 -4.19622493628222E-05 -5.16612892481362E-05 -2.37559908297522E-05 -1.58747543991684E-05  7.96427482951832E-06
 -1.34858001059795E-05 -7.59435016844465E-05 -1.85658087971726E-05 -1.41133648255506E-05  9.02284047545962E-06
 -1.04663131895086E-06 -2.74583138170197E-05 -3.64085508328286E-05 -1.55932008292947E-05  1.41574618320276E-05
  2.97354051295432E-06  1.90977843108909E-04 -1.13378308841534E-04 -7.95983955063220E-05 -9.42999371541590E-06
  3.15005088937180E-05  5.58585332340755E-06  1.26918479890795E-05 -7.90623689940772E-07 -1.57280406024051E-06
 -8.78162567785503E-06  6.64863968337506E-07  2.87619449520735E-06 -2.67281457758427E-08  1.36446466352686E-06
 -2.65022908678557E-06  2.38358886532296E-06  2.84040399129491E-05  2.57110937502184E-06 -7.57405538434196E-06
 -8.56843044333787E-07  1.30822225393561E-05  8.37035192301061E-06  1.64481733504703E-05  9.47161704431258E-06
 -9.45677657659753E-07 -8.09887593504544E-06  4.38795200601289E-07  4.28546858918593E-06  4.43358796525492E-06
  1.74967580827632E-06 -2.30770160954738E-05 -3.81971163548417E-06  3.69066687678417E-07  5.32632722234687E-06
  2.84214288638740E-06 -1.40729711592084E-05  4.82042750604234E-07  6.77650238244888E-07  8.66941225538297E-06
  1.38269882953630E-06  1.05661896417621E-04 -3.74163750173461E-06  3.71717079920132E-05  3.46576955698091E-05
  1.20851905260060E-06  2.61057003613296E-05  5.11483259904386E-06 -2.28721982292894E-06 -5.83590549002245E-06
 -4.81911959766413E-06 -1.51134770476203E-05  2.16960958335193E-05 -1.70828186171063E-06 -3.56606601512309E-06
 -3.51370069353411E-06  1.23452993230125E-06  8.27695020364222E-06 -2.69115759197483E-06 -3.56873992839216E-06
  2.70312940865314E-06 -2.97140379036835E-04  1.65470851118867E-05 -1.34987765605741E-05 -9.03281283932924E-06
  1.09514876172144E-05 -8.11481727744005E-05 -1.52176897659118E-05  2.23861524298937E-05  6.12697675144734E-06
  1.23132897699062E-05 -1.54232921471638E-04 -1.17539231077283E-04 -1.02573906429808E-04 -3.52150153417521E-05
 -1.02836013049172E-04 -1.18839803750605E-04  2.76742861690061E-04 -1.14598168314462E-04 -6.67309267058141E-05
 -4.05879605536044E-05 -2.04071435347235E-05 -2.54969203557237E-05 -1.02036301693368E-04 -6.33940904457989E-06
 -4.30829162633270E-08 -3.81316766362751E-05  2.82685143717614E-06 -3.98653447748135E-06 -5.55863336962444E-06
 -1.62429917028862E-05 -3.24006637961326E-05  1.58396151564603E-05  1.71242155812497E-06  2.37294932908908E-05
 -7.30843166796483E-06 -1.03317068463438E-06 -6.26961692281295E-06 -5.46771010836486E-06 -7.23002995959731E-06
 -1.01982307016214E-05  3.15137088917561E-06  1.41833441456518E-05 -8.17690615304093E-06  3.80095808438643E-06
  6.61563017599790E-06 -7.02397465917333E-06 -3.77051354717668E-05  1.73452137610733E-05 -1.19263318029867E-06
  1.28769077400662E-05 -3.69884928262795E-05 -2.94416134382667E-05  4.18744365558376E-04 -3.12709374746479E-05
  8.61913897045186E-06  4.51350828379455E-05  1.05575370280304E-04  2.67790290448726E-04  1.38423025994256E-04
  1.59715314233365E-04  2.21275111454883E-04  2.27424750209533E-05  3.18633507910603E-04  1.70730307754202E-05
  1.59295411621597E-06  2.90531070458228E-06  1.39387487238414E-05  6.25856527235506E-06  1.85913181562111E-06
 -1.08859918856389E-06 -2.09552849494133E-06 -3.95001806113574E-07  9.05744864905219E-06  2.33105789873212E-06
 -1.19843566482570E-06 -1.40228665876793E-06  8.69050946138029E-07 -8.82813641571790E-06 -1.67214471027135E-06
  5.64003743288422E-06  1.42832459673489E-06 -7.16683615689202E-07 -8.65101866409844E-07 -3.44602040582290E-05
  1.47774348761308E-05 -1.69253263275249E-05 -2.57171207805641E-05 -4.72179619008185E-06  1.34552029176105E-06
  1.39582491894099E-06 -4.30973013576728E-06 -1.40947954745713E-06 -4.96098427684194E-06  1.35076505764631E-06
  3.05417254250275E-07 -6.52929088674468E-06  5.77105377618561E-06  3.15601844297528E-05 -2.59700468577612E-06
  1.93267805943570E-06  8.11092248813263E-07  3.54362233218569E-06 -5.96812812154211E-05 -1.13484108352031E-05
  3.19770866317732E-06 -2.18777098109507E-06  8.25607272838225E-06 -1.02209245187667E-05 -1.12091248180143E-05
  5.65757736712306E-06  1.65388913814443E-06  5.86451630792112E-06  5.68541156019035E-05  1.10762339746460E-04
  5.78112029485656E-06  2.65627050595107E-06 -9.29377182905098E-06 -3.01617375802953E-06  4.05200593977821E-06
 -1.02313728002712E-06 -9.30893184444175E-07 -1.17552384843449E-05 -6.00088717375250E-07 -3.76511561711723E-06
 -7.44245501026407E-07 -2.77440959906598E-08  4.24966202561084E-06  6.57728954085105E-05 -4.98018528007413E-05
 -5.62340485230704E-06 -9.79136593903401E-06 -1.88867496644111E-05 -6.37839550890074E-06 -5.27429384886617E-06
 -1.56471616053349E-06  4.34804582311694E-06 -1.03967469780649E-06  1.26634195870478E-06 -1.89411685547165E-06
 -2.72727199805519E-06  2.02153724340074E-06 -7.21529165133468E-07  1.64005588190989E-06 -5.29079313751523E-07
 -2.39476262255420E-06  5.62826461253690E-07  8.78722904785434E-07  1.12081146084991E-06  7.78283983926394E-06
 -5.33679245955620E-06 -2.36552717939340E-08 -2.99431152652523E-06 -4.36028242632149E-06 -5.55691924498825E-06
 -1.36298071874877E-06 -6.47173875132245E-07 -2.98240025287564E-08  3.77681207430188E-07  4.29331081103870E-07
  4.56821801326719E-07  7.76415855386874E-07 -6.15381240497901E-07
* ORBITAL    1   39
 -2.88373843848103E-06 -2.10256354353915E-05 -1.01360084855226E-04 -3.50222648402833E-04 -7.24210289927229E-05
 -2.36092902497809E-06 -3.95568390734470E-05 -1.59433468624056E-04 -2.48698433824139E-05  1.38988825335844E-06
  2.10179090973171E-05  6.37369419085551E-05  4.21538424173026E-06 -1.30347754909161E-06 -2.20603714589236E-05
 -8.64718244483249E-05 -1.11034339634168E-05  2.17669595259099E-05  3.20029731896134E-05  1.16392480987568E-05
  2.25907888668532E-05  5.54565760050157E-06  9.86926876855206E-06 -7.54918211594831E-06 -1.07821636482144E-05
 -1.24307653415718E-05 -2.15661481426681E-05 -4.86326195876163E-06 -3.54360919546019E-05 -1.69983715466815E-04
 -5.63922117867851E-04 -8.67531062094921E-05 -2.78980799495451E-06 -4.45544216353890E-05 -1.51277729454689E-04
 -1.37182596744240E-05  3.90339479748830E-06  6.70892095113358E-05  2.83752983067492E-04  4.65444158470166E-05
 -3.00439423760338E-08  1.25320471117210E-06  1.75439598537186E-05  5.54322282757228E-06  3.90748883579783E-05
  6.63311683911925E-05  4.76994826536258E-06  8.87014476242135E-06  1.87709614829300E-05  2.56848121336463E-05
  1.88550743221206E-06  5.54228834194295E-06  4.11491999757348E-06  1.17131257257341E-05  4.54175236700520E-06
  3.37980713396900E-05  1.93048279695762E-04  1.50778344148089E-03  9.02746122713797E-04  1.70150296079790E-06
  3.81998115264221E-05  2.71132940893993E-04  8.98864811489167E-05 -2.69184403569980E-06 -6.17824210356876E-05
 -4.35017688538749E-04 -1.30707421689287E-04  5.55485198360095E-06  1.18171158507712E-04  7.29350807130738E-04
  2.02726725589770E-04 -3.70606964663457E-05 -1.22847162066082E-04 -4.07532696668644E-05 -1.17050726509485E-04
  2.55675729188295E-05  5.65285413801901E-05  5.77582027525927E-06  6.17318839429109E-05  4.11874531007998E-05
  7.59507351168098E-05  9.37533486976336E-06  6.43348339301818E-05  4.41695033317229E-05  2.16564102638910E-06
 -1.29475274071849E-05  6.28655643428381E-06  1.31887402500483E-05 -2.15649719970049E-05 -3.12143236157717E-05
  1.03352898122985E-05  6.71623636370177E-05  3.98171643338219E-05  2.74309603668976E-06 -1.30623705450733E-05
  7.03627996453107E-06  2.47221522048806E-05  3.95884370318341E-06 -5.47149878962675E-06  2.06440922806676E-05
  1.51623376296164E-04  1.07276192038000E-04  2.86964815300876E-05  1.39709045367609E-05  1.23641843376667E-04
  1.85527189663371E-04  6.47155667560293E-05  9.25235514287703E-05  2.87353426200425E-05  2.04036215521612E-04
  1.24346752568967E-04 -1.76132127023261E-04 -2.53579454403946E-04 -1.64551992712693E-05  1.80747406586795E-05
 -1.17386323306897E-04 -1.64900259613781E-04 -7.22797851029334E-05 -5.18296646295881E-04 -3.71069468781350E-04
  8.72663877551995E-05  2.44720649208552E-04 -3.79965788410727E-05 -5.48475127255523E-05  5.38937474645204E-05
  8.49829694021226E-05  3.39039000819289E-07  2.12963764059573E-06  5.98324987439673E-06 -2.75972053964274E-06
  1.28209748963052E-06  1.26003986277025E-06  5.91557156006013E-06  2.38570685092005E-06  1.49644330397808E-07
  9.74709914741239E-07  6.30253598211796E-07  4.87401753966598E-06  1.03337286892585E-06  3.17081445889034E-06
  1.70646167339082E-06  5.08973274145988E-09 -1.87782419942540E-07  3.71295775415674E-06 -5.53641035227617E-06
 -4.05959645127289E-07  1.59166257584386E-07  2.24467574435469E-06 -4.86483671320708E-06 -1.86024676530381E-06
 -1.79764588709904E-06  7.58344625927152E-07  5.56499488741007E-06  9.79492566547152E-06 -7.14015051463755E-06
 -2.39960953069286E-06  1.19004810592360E-06  1.83863349133522E-05 -6.09756323800006E-06 -3.09014424408492E-06
  9.43325808941828E-06  3.38551952849757E-07  5.26748855587946E-06  3.24305950126310E-07  8.71541649709439E-07
 -1.90376676795840E-06  2.38434330182629E-05  5.62252400503049E-06  7.97830352149874E-06  1.78404321778429E-06
  6.00925367015403E-06 -2.88401219652985E-06  6.76284627317486E-06  3.74655475178256E-06  2.74685586110792E-06
  4.53988779144852E-07 -3.36511942993689E-06  1.93942234567354E-06 -2.98945521905542E-06  1.48138761133772E-06
 -5.86820970144827E-07  5.83135228496239E-05 -1.26407405205706E-07 -6.49070099415757E-06  1.04350388775623E-05
 -4.43752483234444E-06  1.25519426985071E-05  2.81169456866175E-06  7.36615677409627E-07 -2.15502895404493E-06
  2.83343396614077E-06 -4.08317436197445E-06  7.62157604920101E-06  4.53566111320502E-07  1.21939961500764E-06
  1.17691348258064E-06  3.45468122537409E-06  8.46499893455863E-07  5.92049522003721E-07 -8.12742478473938E-08
  6.69086145888319E-07  6.71360967647506E-06  1.25297359638067E-06  9.44996442520561E-07 -2.44476371613654E-07
  4.08435738605008E-07  3.13299382102877E-06  2.03320598906892E-06  1.85018486114736E-06 -5.86463457759328E-07
  1.22294756931400E-07 -2.84084201175796E-05  4.25280478355994E-06  3.84929582750584E-06 -4.09975480127179E-07
 -2.87229323535179E-06 -3.67773314634641E-06  3.20724559169581E-05 -1.75582334556288E-05  9.48476000480171E-06
 -5.35707244857093E-06 -4.33727524088384E-07  3.49916937691569E-06  1.60953527726515E-06  2.03470041196402E-06
  5.55332013259324E-06  8.00812884982570E-06  3.71422747367727E-06  2.21462961648903E-06 -1.38411193448509E-06
 -4.43890027324568E-06 -4.72479519842067E-06  8.22428155411920E-06 -1.71199283516005E-06 -1.58893963336029E-06
 -1.25211124096705E-06  3.91825474087437E-06  9.69821010207482E-07  3.92892878471720E-07 -5.34675255154286E-07
 -5.96590256802893E-07  9.08301464946043E-06  1.56670215391779E-06  8.47713293812908E-07 -9.16260505078304E-07
 -2.82363269498446E-07  3.95511968094412E-06  1.53300518079319E-06  1.03995812613426E-06 -1.37051062127050E-06
  3.22015886822309E-07 -2.15652090897429E-05  6.08955293892554E-06  1.34185599385914E-08 -2.44578567271045E-06
  2.72700329850812E-06  1.77230618923617E-05  2.38400281890175E-06  3.41541759353401E-06 -6.79555384452178E-06
 -1.27748811636595E-06 -7.41123829953160E-06  9.73337764287094E-06  1.27995830608139E-06 -5.68450524359661E-06
 -6.18706193340216E-07 -2.85818232644147E-07  2.78264810359369E-06 -2.31003859289582E-06  3.86485060340942E-07
  3.03709980289738E-07 -2.36693437760538E-05  6.50468755124680E-06 -7.23984299621178E-06 -2.05407560136346E-06
  3.82397407851539E-06 -4.14646776974659E-04 -6.93914792951124E-05 -5.84580280797328E-06  2.70687118985328E-05
 -2.89490475130516E-05  1.96070968078811E-04 -2.48181238502705E-05 -5.79018058329839E-06 -2.49358199497490E-06
  6.98981833128345E-06  1.13166175797904E-06 -7.22718269117196E-07  9.30770209079053E-06  3.35489195268780E-06
  2.17791283260324E-06  1.27543131948713E-06  2.40993175740916E-06  1.35602981563412E-05 -9.11300422012935E-05
 -4.38075812172291E-06  1.14763281783052E-05  3.53102230236238E-06  2.38293011340476E-06  1.54855593647171E-06
  3.25122004798174E-06  1.10433440470531E-05  8.72643537489915E-06 -9.19281116989015E-07  5.55001757848080E-06
 -6.04332310232569E-05 -3.03164556078380E-05 -1.16972725425684E-04  1.12127077650896E-04 -3.76067124593569E-05
  6.36891131845744E-05 -1.04485135503562E-05 -6.86278855051267E-05 -4.78503172664091E-05  1.54654596160993E-05
 -4.07509914863875E-05  2.90919950281887E-04  1.21407963119391E-04  1.13660887821672E-04  1.10262249517305E-04
 -2.03792905495332E-05 -1.08928470920478E-06 -7.49101479040265E-06 -1.33342225449360E-06  7.93099106853141E-07
 -1.29333007179900E-06  2.22552875935660E-06 -1.33435906901771E-06 -4.75725153714101E-06 -6.60703854820243E-07
 -1.60939437882005E-06 -7.13469110209173E-08 -1.22862625666295E-06 -5.74884976245064E-06 -2.52716688173059E-05
 -1.28755060316955E-05 -4.00021701639755E-06  2.36322429755481E-06  1.49538817285562E-06  1.14019240695553E-06
 -2.10434620742675E-06  3.46744175514677E-08 -7.33418828457363E-08  5.62834834408563E-07  6.82209369445523E-07
 -7.36167995219735E-07  3.55760823891155E-07  3.55953043730864E-07 -2.57122171621661E-05 -1.42633483930225E-05
  4.93183075004397E-06  2.78335144203250E-06 -1.12790637245286E-05 -6.04440794176424E-05 -1.15482685004176E-05
 -5.30918524908433E-05 -2.92296829015346E-05 -3.60717699577810E-05  6.92449378661214E-05 -1.69440489774996E-04
 -1.37404240730398E-05  8.87825725487033E-07  2.89530789280895E-05 -7.96448784806701E-03  7.19169554739281E-05
  6.91707575316623E-05 -4.90716722323396E-05  4.41044316816575E-05  1.60875299104834E-04 -1.09900433253415E-04
  2.61581445130753E-05 -3.06652276814028E-05 -3.37721318760802E-05 -1.00001336703262E+00 -1.36672905502381E-04
  3.91306304986522E-05 -5.49759290741936E-04  2.92338152798291E-04  2.07336053529629E-03  9.02131935500537E-05
  2.94910419339039E-05 -2.76780542080187E-04  1.62165100062000E-04 -1.37611086614727E-06 -2.23440744903542E-06
  7.79310689052255E-07 -1.41730333762299E-07 -3.05050760729204E-05 -1.26003026811902E-05  4.96660002585600E-06
 -6.92634831583379E-07 -9.97567199746170E-06 -2.04516474435711E-05 -3.82970934466730E-06  1.28996532274867E-05
 -8.90683414792385E-06 -3.03673148322268E-05  3.43363845998631E-06 -1.54093477676847E-04 -8.71310969696883E-05
  2.02540196948554E-04 -2.30198944976462E-05  1.60109999666856E-04  2.46593239261922E-04 -2.43382634419956E-05
 -2.35399560520061E-05  9.23245692881083E-06 -7.55978500503866E-06 -1.50814242284386E-05 -9.54904475037767E-03
  2.68427162083199E-04  9.95274896814125E-05  4.40063491731559E-05  7.46553673883823E-05  3.30451683024047E-04
 -2.68958970896809E-05 -5.14865744490793E-05 -9.26911799493851E-05 -1.58310506214671E-05  6.37704012991509E-05
 -1.46971736219702E-05 -2.69958137901514E-05 -2.98019344390901E-05 -4.92381761471683E-05 -2.76686347416693E-05
  2.99534181487425E-04  1.95258553000628E-04  1.18674340339165E-04 -1.81407590977310E-04 -5.66191144741862E-06
 -1.93026649670195E-04  6.86365744401641E-05  1.13314199213318E-04
* ORBITAL    1   40
  6.01850513659328E-06  4.35039623871299E-05  1.98852268760754E-04  5.75552404746384E-04 -1.25722036315886E-05
  4.13052894923763E-06  7.03286125849269E-05  3.06366525320447E-04  4.18632430770811E-05 -3.05961976271542E-06
 -4.89071124395798E-05 -1.85893724191646E-04 -2.64722725772103E-05  1.91369299352957E-06  3.26394814177830E-05
  1.50068713079754E-04  3.43196898187408E-05 -2.68907477514909E-05 -3.79448822630374E-05  1.76995124799881E-05
  2.84236257315981E-05 -5.14648699967541E-07 -2.70988228480672E-06  5.04227952829651E-06  1.65280132920845E-05
  4.41016425743641E-05  7.51770838834714E-05  3.16300695475531E-06  2.27338793966448E-05  1.00529203722233E-04
  2.72700864758073E-04 -4.12224188906403E-05  2.65124111211749E-06  4.39775222146665E-05  1.90749917020571E-04
  2.75784334803031E-05 -1.73729347165425E-06 -2.93591387396872E-05 -1.43947672103878E-04 -2.67017909635911E-05
  3.98719290073744E-07  4.40888918241324E-06  2.84481380388088E-06  5.30747174177914E-06 -1.20127219528613E-05
 -2.02523578499982E-05  1.06107257298060E-05  2.11976916209520E-05 -2.08673236369149E-05 -4.06950295242694E-05
 -3.65661790011027E-05 -5.77509858768504E-05 -6.58807278570417E-06 -1.70627651301131E-05 -9.19227712936965E-06
 -6.78571823854831E-05 -3.60164638721415E-04 -2.06753593481469E-03 -1.00300860122401E-03  1.50732262758140E-06
  2.17029946863646E-05  1.31053981509133E-05 -3.40968062801623E-05 -5.56325477099298E-06 -1.05737264126584E-04
 -5.71813731447077E-04 -1.41633653204019E-04  7.38417685680560E-06  1.45818631684942E-04  9.06037392901726E-04
  2.68745957105208E-04 -4.14841108483138E-05 -9.12908174463780E-05 -1.63999533525426E-06  4.43201434375360E-05
 -4.68241211758390E-06 -5.52306196675499E-05 -2.29034240755922E-05  1.52818817998873E-05  3.30184835270518E-05
  5.15056775951532E-05 -3.67739241023400E-06 -2.20424916830599E-05 -7.82952492501323E-06  5.60180108598177E-06
  1.19406586916275E-05 -1.66514985674831E-06 -1.20511369742494E-05  5.77803825995641E-05  7.46542849273924E-05
  1.27347521808740E-05  1.13531230087382E-04  1.08839693079922E-04 -5.85941169167041E-05 -1.39311236511834E-04
  4.80555019054126E-06  3.00661996204017E-05  3.62106229306376E-05  8.30215718690521E-05  4.58341025871923E-05
  3.31072775020739E-04  2.50233716934671E-04  1.91744211155698E-04  1.30671491384464E-04 -1.11525977972445E-04
 -2.14069833236663E-04  7.86707324070546E-05  1.65093105350457E-04  6.34931940378192E-05  4.52290921879562E-04
  3.27315518559906E-04  5.18768929871845E-05  1.76499579148653E-05 -1.69322281297765E-04 -1.53368691869210E-04
  4.89926839737915E-05  2.08155453077521E-04 -2.99150348751750E-06 -1.69625953428799E-05  1.87467791449741E-06
 -7.82813569216158E-05 -8.60195149438070E-05 -1.70545519910164E-05 -3.09017390669167E-05  1.23858495133303E-04
  1.89733739132601E-04 -1.57383734439329E-06 -6.52211528721391E-06 -4.16828896586100E-06  6.00145001823257E-06
  1.48471490741761E-05 -4.53782599390767E-07 -5.32813184014936E-07 -1.27589218277346E-06 -4.73410020483288E-06
 -5.77760074498750E-07  3.59783440444810E-06  1.97098766598093E-05  1.04697449181587E-05 -8.96341183423799E-07
  1.25983638882522E-06  2.51622479699664E-06  1.37878270697184E-05  3.57808859037980E-06 -3.61763806742058E-06
  3.19054575889131E-06  4.00238093104847E-06  2.28791208301637E-05  3.43198639761154E-06 -8.41017979833709E-06
 -4.12115463230464E-06 -3.89556757754037E-07  4.88433958271811E-06  9.21804313875237E-06 -7.56584742053971E-06
  3.19446840587875E-07 -3.60986310456735E-05  8.36305813095107E-05 -4.95111029115623E-05  2.05999321886606E-05
  1.48103751347282E-05  6.50146816821590E-07  1.27097223902458E-05  1.03846936596790E-05 -2.91813795632189E-06
 -8.39086503422989E-06  1.92921267285618E-04 -8.15818943320412E-06  4.97454099816454E-06  7.68336085315122E-06
  1.01299910829908E-05 -1.72270307919506E-05  9.45146584207495E-06  6.05964885640741E-06 -2.22642359696434E-06
  1.71167045588277E-06  8.78498864298620E-06  1.55067932310020E-06  4.60150896650302E-06  5.56217958753500E-07
 -7.78791449572218E-07 -7.97277011004625E-05  9.96972653653252E-06  1.27153034516591E-05 -9.24044830632851E-06
 -1.70185189694016E-07  7.31261733372224E-05 -1.47238765983928E-07  4.14235921726225E-06 -3.51568164274018E-06
  1.11044754061743E-05 -5.74460647341948E-06  1.01140282021496E-05  4.58347880692240E-06 -3.22937351377353E-06
  3.40179673534275E-06  3.69615972268035E-06  2.22397497420057E-06  1.75143873172158E-06 -7.05550448451216E-07
  9.75274391449962E-07  9.40393540211492E-06  7.34624553696127E-07  6.97492220547549E-07 -3.71644089944064E-07
  3.64987425307316E-07  3.51738558794087E-06  2.36978835266668E-06  2.08986701293792E-06 -1.63850196583988E-06
  3.13152396542368E-07 -2.25954525240159E-05  6.02500145698133E-06  7.78844206563232E-06 -9.08684747086364E-08
 -2.32042777601131E-06  1.15166163299564E-05 -2.90253037214149E-05 -1.82643739374203E-06 -3.96360524544752E-06
 -4.57539144244335E-07  7.32546876384305E-07 -9.43691387282619E-06 -1.69588513663388E-07 -2.18631752251523E-06
 -1.06654105676697E-05  1.76105407049390E-05  3.35700536622556E-06  1.75751917545079E-06  3.68740269700096E-07
 -1.81464396038254E-06 -6.16486803467756E-06  1.13876895905669E-05  1.89852187966870E-06 -3.39881711595867E-06
 -3.31817866813492E-06  5.08884778773624E-06  1.46817517162972E-06  1.18960440889652E-06 -1.19157901529059E-06
 -6.36315398066048E-07  1.54865402309647E-05  1.08950374788749E-06  9.69084921883968E-07 -7.69642864139849E-07
 -5.62563313066750E-08  4.38884163723308E-06  1.36455408180038E-06  1.07222156974121E-06 -1.78913160385981E-06
  3.88643149165202E-07 -1.70713032139794E-05  6.26467877607117E-06  3.27478914070109E-06  2.78513211719437E-07
  3.80875011718842E-06  9.76307224129571E-05 -2.14108628411052E-06  3.80222169450756E-07 -6.94384322087789E-06
 -6.37843335514489E-06 -1.69281283991756E-05  1.47173494293147E-05  4.21934482726651E-06 -1.03265230465351E-05
 -4.71792065851398E-07 -2.96426520467076E-06  9.21347305967907E-06 -9.42461469622769E-07  3.23189997954010E-06
  7.73615885369506E-07  8.18400710316446E-05  2.75611944371557E-05 -2.54719224785363E-05  1.32940623201743E-06
  4.60052685350533E-06  1.00003723850703E+00  4.00766704098711E-04 -1.15111647972194E-04 -3.63106355341013E-04
  3.52030953163999E-04  4.70544359786348E-05 -3.40267238798243E-05 -1.18340776329912E-04  3.60893857957959E-06
  1.15893547791783E-05  3.42582798715734E-05  1.40436028353203E-05  2.27160650410001E-05  7.79086567742095E-06
  1.79149083762902E-06  1.17826120685686E-06  2.32014948765740E-06  1.03916596575023E-05  6.70380083775598E-05
  1.02885501364281E-05  4.96235749821623E-06  5.34222422585999E-06  3.09745804260729E-06  1.63786858783815E-06
  2.26861045062481E-06  8.45255378421007E-06  1.22759327579216E-05 -3.87441392860621E-06 -2.37383920991158E-05
 -2.16912856724647E-04  1.15717998783137E-05  5.97697644553685E-05 -2.51909947550639E-06 -9.51663080011462E-06
 -4.03778015514284E-05 -3.00553611849957E-04 -1.11958420440342E-04 -8.05371522081742E-05  1.02244070383643E-04
 -2.82279421648396E-05  1.01679037068209E-05  7.12370857191876E-05  4.35455098609495E-05  2.84796675750427E-05
 -3.76565691731589E-05  2.56685766742485E-06 -2.30456453654235E-05  8.34753977050838E-06  2.17117649171802E-06
  3.52933804117333E-06  5.43841352814821E-07  1.87123261970900E-06  1.54516989973871E-05  2.54943498695494E-06
  3.37576434584557E-06  1.12306663404837E-06  7.55372882899278E-07  9.06725698455112E-06  8.31211337105573E-05
  2.34213291165976E-05  9.68388290928920E-06  1.55449407359511E-05  8.05562397714258E-06  2.59447060743901E-06
 -5.02410101581624E-07 -4.57461159687691E-06  3.10457608827723E-07  8.51418584883805E-06  8.85035774379755E-07
  7.41283435597147E-07 -1.21015329661264E-06  3.29438460260972E-06  1.22604290718519E-02 -3.17900992503010E-04
 -3.08115867291663E-05  5.31030293595187E-06  3.19031061076833E-05  2.75329874446498E-05 -2.00741075769680E-06
  4.29525297623858E-05  2.56763765902470E-05  1.42278985710737E-05  2.38562725437755E-04 -1.57901926442207E-05
 -5.84790513182254E-05  5.89229536968338E-05  4.68989516019701E-05  3.34383501303483E-05  3.02743024374985E-05
  1.03680818140104E-05  6.50472474717939E-06 -2.67700008669657E-05  1.32823064948092E-03 -9.19460778748382E-05
 -5.85614942901732E-05 -2.39066917267014E-04  2.15938945698906E-04 -3.84269142485971E-04  1.08767466180194E-04
  7.88159942210666E-07  2.18262216801034E-05 -1.41540235204825E-05  5.07624598931104E-04  7.30254798489091E-05
 -4.70871312327849E-05 -3.42092353174503E-05 -2.83752648773559E-05  5.94514554752297E-06  4.61578289024213E-06
  5.80694563319994E-06  2.69367744298076E-06 -3.10753666052703E-04 -1.43471460671275E-04  1.29013837801295E-04
 -1.05888162076077E-04 -2.14877297377002E-04 -3.09267892690013E-04  3.13835538453211E-06 -6.63035195660071E-06
 -4.31116649174590E-07  2.17937480160110E-05 -2.32873860196066E-06  1.21697768924727E-04  1.27805185108011E-04
  1.06601341731068E-04  6.88670716983506E-05  8.60975831917233E-05  4.19836679575740E-05 -4.20720780990229E-04
  2.66402583207834E-05  2.44936015874385E-05 -1.07907377227680E-04  4.13690436180809E-06  2.14224446088413E-05
  1.21685201396334E-05 -7.38409652575575E-06  8.01832925141980E-06 -6.82435115599893E-06  3.22514053313330E-05
  2.81252664815097E-05 -1.96819294225236E-05 -2.70470703773102E-06 -1.55343831742621E-05  1.40591500162634E-04
 -1.12461426824613E-04  2.37333013521493E-05  2.64699255068448E-05  3.06418302569984E-05 -6.37831302151418E-05
  3.06485032387229E-05  3.10801703713527E-05  1.44721153966138E-05 -9.33889086599293E-06  2.35234696653764E-06
 -9.40621708400469E-06  2.89879185581889E-05  1.82938341077792E-05
* ORBITAL    1   41
 -8.47736828497636E-06 -6.22867690769938E-05 -3.23122093084568E-04 -1.84098137712073E-03 -8.69497112480447E-04
 -2.74138493602629E-06 -3.89246407181679E-05 -6.65434044860988E-05  2.26555697999274E-05  6.15992756746746E-06
  1.23653648394243E-04  7.01065232100009E-04  1.76882572196969E-04  3.75623262450402E-06  8.04429773223697E-05
  5.30295398091233E-04  1.58657947839907E-04  2.02367361074836E-05  2.06002587943874E-07 -4.59161245228123E-05
 -1.46189488421922E-04  1.95952975222763E-05  2.86471701452385E-05 -3.88892916095201E-05 -1.08500584554216E-04
  1.14118831499227E-05  4.56311361101156E-05  9.21546715766101E-06  6.67959731220990E-05  3.09537173316380E-04
  8.64776280981645E-04  3.76370759677425E-05 -4.13351335672623E-06 -6.83189619155358E-05 -2.55796557518646E-04
 -3.16552469430374E-05 -3.66732824165929E-06 -5.94499464854435E-05 -1.99952209113064E-04 -1.45594415477373E-05
 -4.95456382353835E-06 -8.11032071667677E-05 -2.98820176600448E-04 -3.43589240359477E-05  2.76051536813968E-05
  3.73833811260276E-05  1.33785125122983E-05  2.42140887244022E-05  2.91665665117038E-05  4.20062271372349E-05
  1.23036779812040E-05  2.37057861527330E-05  4.66398649764422E-06  1.15342150602374E-05  4.81298013235678E-06
  3.48595179709586E-05  1.62122327435559E-04  5.71559696212034E-04  1.33872296200477E-04 -2.32521684007699E-06
 -3.72845703047852E-05 -1.70690031795825E-04 -3.69183718978726E-05 -8.15950361734876E-08 -1.76127216396951E-06
 -1.69183985895099E-05 -6.17420238229357E-06 -1.38308580292943E-06 -2.12733887007807E-05 -9.37209965832276E-05
 -1.90812731732300E-05  6.67696739313997E-06  1.53492965522636E-05  1.47393866265436E-07 -1.37378629424820E-06
  1.31252111292631E-05  2.82495765878412E-05  7.18082445867005E-06  1.09613599553512E-05  6.24493024118028E-06
  1.29280768490305E-05 -2.63227938089439E-05 -1.96556042821492E-04 -1.46281738125135E-04 -7.32536706838459E-05
 -1.21842650941448E-04 -4.35901438960657E-05 -6.82142712469178E-05  1.35812129691067E-04  1.51666471975818E-04
 -2.60205776373300E-05 -1.84941669222006E-04 -1.14644550927625E-04 -2.89335293416069E-06 -2.80570127637550E-05
 -5.73985187751260E-05 -1.01506843488378E-04 -2.58441424832251E-04 -3.35175007734423E-04  4.19707176096617E-05
  3.08372961590205E-04  2.33059369043965E-04 -1.73765416638675E-04 -1.66906125546495E-04  2.10874652231535E-05
  4.26695097420617E-05 -1.21454147363561E-04 -1.04864998816940E-04 -2.83491363556092E-06 -1.86172736397352E-05
 -1.37802437522119E-05 -1.50831459389896E-05 -2.86117929078003E-05  4.02395453973409E-06  1.83130601946984E-06
  3.98164317258149E-06 -1.41105154186352E-06 -4.68445682362648E-06 -2.90152431055186E-05 -1.41917415570030E-05
 -4.85569511093744E-05 -7.86782974410989E-05  4.34202046002687E-06 -6.90404370781646E-06 -8.98134637297028E-06
 -3.19888360266945E-05 -1.59156456775411E-04 -1.86645166206958E-04  5.65958264544551E-05  1.10481873732167E-04
  1.52981534367149E-04  3.55766760188622E-05  1.33902688548251E-04  4.77178058779204E-05  6.15210666378000E-05
  6.78567561751707E-05  2.02285676416025E-05  1.20633883934812E-04  1.35755237204292E-05 -4.88509118065195E-05
 -1.56436146763458E-05  4.50917612703634E-07  1.72962421902340E-06  4.54415117624268E-06  2.76138309830668E-06
 -4.23120556433046E-06 -4.66618934937533E-06 -2.23007447398396E-05 -1.20919083052691E-05  7.10241065070924E-06
  2.82283242179845E-06 -1.50886799771461E-06 -1.00076209417197E-05  6.46340315843037E-06  3.81284767419676E-06
  9.29371799593314E-06 -3.20259524719424E-04 -2.86351145391245E-05  1.77399412097461E-04  2.06467174753577E-04
  4.36223798963321E-05 -2.57976290277848E-05  1.05756632996806E-04  6.28916164419782E-05 -3.41377183840711E-05
 -5.63653501548903E-05  1.00020044226566E+00  1.91097472364964E-03 -1.00110506584694E-05 -9.81867402337267E-05
 -2.33608497126578E-04 -1.02989205248953E-02 -5.18784060735437E-04  7.25277265776610E-07  8.39594750852505E-05
  2.47486334804333E-04  3.11659594090168E-05  1.81975079437714E-05  1.32680058481132E-05  1.80015713159430E-05
 -1.03086487763589E-05 -5.46568918716575E-04  8.61073874622773E-05  2.15918224274624E-05  2.24096749290083E-05
 -4.15863444783230E-05 -1.04002026381212E-02 -5.86084839922937E-06  6.37831560201090E-05  2.16703264890106E-04
 -9.55755243025756E-06  1.18893099338584E-04  9.63864613827306E-05  2.96798283122864E-05  2.42617634054288E-05
  3.19529898120018E-05  3.52134281979473E-05  2.13980520456788E-05  8.91170668458459E-06 -5.94479486149199E-06
  5.12270273070450E-06  1.22716930591071E-04  1.31103223519856E-05  8.68019009071108E-06 -5.03399789730444E-06
  4.67807623588653E-06  4.05175892271181E-05  1.69693358750633E-05  1.33243383653827E-05 -8.14238255724293E-06
 -5.54629314650974E-07 -1.27812974313244E-04  7.46388431764876E-05  1.86416267931631E-05 -3.67701309930577E-05
 -2.43180181640467E-05 -2.44926857675608E-06  4.87910720071260E-06  2.16383927665195E-06 -1.13287439046803E-06
  3.04275751299877E-06 -3.06236795945041E-07 -3.03711152704125E-07 -4.08588843575222E-07  3.13666631704912E-07
  1.67967386660364E-06 -1.63941294880404E-05  1.29490870847265E-06 -3.81133039571656E-06  3.68424671330091E-06
  6.93917667052239E-06 -3.94915820311039E-06 -4.17894934979478E-06 -5.07867010064684E-06  1.24069063422837E-06
 -1.66590628978567E-07  8.80592412167481E-06  8.80655643873607E-07 -2.30524994703169E-06 -2.28363644425260E-06
 -1.62325013992157E-06  6.06978576281222E-05  3.18099922140540E-06  3.17462887172689E-07 -3.60109656145695E-06
 -2.24368222058948E-06  1.70636643395219E-05  1.52101736048322E-06 -2.96490265486735E-08 -6.70462478006854E-06
 -5.55695042073622E-07 -3.63220461269526E-05  5.48948545096888E-06 -2.00012449020420E-05 -1.90167258350342E-05
  3.70601776037202E-07 -1.82790709354381E-06 -4.86371627316210E-07  7.49876332916046E-07 -1.05466619572344E-06
 -7.15622729102131E-07  6.75739737259112E-07 -5.52298441312227E-06 -4.00797707881023E-07 -8.63343269987014E-07
  3.00490476937450E-06 -1.04687207994230E-06 -4.02612071832808E-06  1.10006204096359E-06  2.03123686800637E-06
 -1.04305662512665E-06  2.86756821193093E-05 -2.06263831800602E-06  6.04205996260240E-06  4.28097787759193E-06
 -7.16936160464951E-06 -1.95013060465236E-04  5.47290954585546E-06 -2.12503555749250E-05 -3.58314047494356E-06
 -1.03369886527150E-05 -2.95415112237849E-05  9.61802409074710E-06 -2.91499217967609E-05 -2.15725836693295E-04
 -9.45588608117793E-04 -8.76601546326754E-04  6.80534128471654E-05 -5.45972545307590E-06 -8.58017106669215E-05
  2.12838621062543E-05  1.34887764935021E-05  2.22393729245464E-05  6.89971391377721E-05 -1.84385461285691E-05
 -9.87390662926509E-07 -1.74877761295323E-05 -3.89788634151820E-06  3.34783299846973E-06  4.30011169114130E-06
  1.21927284533524E-05  2.76344534572137E-05 -1.45111806528529E-06  7.35949756958470E-07 -2.01176299039380E-05
  1.05770113292198E-06 -3.37019900051402E-06 -1.76026891808849E-05  5.13394851541573E-06 -7.04357011490727E-06
 -4.48068097936612E-07 -3.61005195113742E-06 -1.76772690574205E-05 -2.19110747398743E-06 -2.46846945126853E-06
 -9.12620609422138E-06 -8.02630749568508E-07 -4.29990166205226E-06 -5.29686252385688E-06  6.37597344547086E-07
 -5.94997903171821E-07  3.94302595680286E-06 -5.11294260040938E-05 -6.19998455023276E-04  1.89521504378859E-05
 -9.32646249713182E-05 -6.88313182054204E-05  1.58028133146063E-04  7.01066134973561E-05 -6.07078176857805E-05
 -1.25178172904288E-05 -3.26733042729313E-06  4.88367178005558E-05  2.25665952504342E-05 -1.00286413244194E-05
 -1.75205330964606E-06 -1.35514538548097E-06 -2.43042657384466E-06 -1.87847245986210E-06  5.50710056908623E-07
 -5.34014074203276E-07  2.01736429995526E-07  7.72162087107117E-08 -4.16732533053649E-06 -5.25151947893239E-07
  4.56475520849444E-08  2.95764308583390E-07 -2.12730465485262E-07  1.74613899629946E-06 -1.45926029055065E-07
 -2.93099065313583E-06 -7.12749009209524E-07  1.77241852836712E-07 -1.89119204776612E-06 -1.65997207443166E-05
 -5.44449922754047E-06 -1.24878407115720E-06 -1.58460404506969E-05 -1.08824837509001E-05 -7.05016001696371E-06
  5.03628347356464E-06 -6.53542477282154E-06 -3.10516809389434E-06 -6.20157429740756E-06 -7.18298489447536E-06
  1.14200349518208E-06 -3.55317565899796E-06  5.64554714933688E-06 -4.70663116414597E-07 -9.93403109691662E-06
 -2.87627532717982E-06 -2.15473849454655E-06 -7.81449585996564E-06  2.08538365952169E-05 -1.14757742336691E-05
 -1.45710575268311E-06 -1.31076440515430E-07  3.71931680952473E-06 -6.78395509139605E-05 -7.84971659509342E-06
  2.20127198469723E-06  3.46990081615497E-06  2.12155491628195E-06 -1.50109293487929E-04  4.34669320590222E-06
 -1.57059025027116E-06 -4.86936034782753E-07  5.22483980847027E-06  4.67535431990079E-07 -2.73801807169600E-06
  7.78895689581224E-07 -7.49520675903595E-07  6.12192570439084E-06  1.51008491751962E-07  1.06208887890867E-06
 -6.59150633121872E-08  1.31412790853574E-06  1.07805236464104E-06  3.88211780609375E-05  5.93130982980821E-06
 -1.16060699425897E-05 -5.25234012204574E-06 -1.02091239666058E-05 -5.76927307164867E-06  1.15918284106813E-06
 -1.25561656803448E-06 -1.49789502634955E-06 -1.19623305428469E-07 -2.50832228714028E-06 -2.25767417716321E-06
 -1.72355012839210E-06  6.44556499097581E-07 -7.60730247668474E-07  8.77814474817893E-07 -3.69036365196825E-06
 -2.05092146624468E-06  1.72605502304834E-06  2.70482129768146E-07  1.37546369044365E-06 -1.16897359776269E-05
  2.53305423206060E-06  2.99042860633082E-06 -3.26269665428712E-07 -1.13509041985870E-06  1.95995979195672E-07
 -2.90244586683663E-06 -3.24313366073092E-06 -1.64540078438842E-06  7.65028855012780E-07 -3.02371171216589E-07
  1.14877559237735E-06 -3.42797059982150E-06 -1.79798064729425E-06
* ORBITAL    1   42
  7.79985775339564E-06  5.73887416611128E-05  3.00811180512841E-04  1.74482627685912E-03  8.22768292130486E-04
  9.99911155211749E-07  8.01104903153793E-06 -6.02090960127938E-05 -4.03075670346343E-05  3.42208013462381E-06
  6.68914025979603E-05  3.67192295673480E-04  8.84805453998082E-05 -6.27742093500666E-06 -1.32906091127724E-04
 -8.30309577728729E-04 -2.32268418049057E-04  4.12714284874108E-05  6.44492276286005E-05 -3.68812416391879E-05
 -8.82492225482442E-05  3.80192284045901E-05  1.22961394031498E-04  2.81048648292169E-05  1.05050972037955E-04
 -1.01206385921313E-05 -1.08205897767499E-05 -4.70284725469723E-06 -3.39264696573279E-05 -1.54888871819849E-04
 -5.32867376682675E-04 -1.21496250720690E-04  3.27429489348212E-06  5.61608637448418E-05  2.58019741939952E-04
  5.01018628646357E-05  1.41141057668030E-06  2.13473448023108E-05  6.61890450616207E-05  4.03432811872715E-06
  2.92987826248794E-07  4.98050100660987E-06  7.45071542989175E-05  3.35132032854621E-05 -2.26453762148015E-05
 -3.15568217713176E-05  2.03149773469799E-05  3.36032728358813E-05  1.77517331711667E-05  2.70606254048145E-05
 -4.75127709058048E-06 -2.00264776029419E-05 -1.04819185202513E-05 -2.75937300116412E-05 -5.93330786128129E-06
 -4.31534442093744E-05 -2.04374764668288E-04 -6.46086466404673E-04 -8.17618584844196E-05  4.40559521766698E-06
  7.35568204390453E-05  2.89737903854252E-04  4.13279504985737E-05 -7.65768354895125E-07 -1.38902210667742E-05
 -6.88810299260451E-05 -1.36737095094823E-05  2.04348683723857E-06  3.19226862063258E-05  1.05658789507668E-04
  9.19830703990175E-06 -3.60222211425613E-06 -5.27740511709556E-06  5.32733615171410E-06  1.48801141537595E-05
  8.50099977216486E-07  1.44348729976971E-06 -3.16418059206067E-05 -5.04172165491346E-05 -2.71873674956184E-05
 -4.67895814686343E-05  2.05364954518708E-05  1.54878028697594E-04  1.15136662704089E-04  7.20857132382800E-05
  1.22231647479999E-04 -1.02640117628002E-05 -1.76669013914590E-05 -8.33632479734047E-05 -8.29187107980949E-05
 -5.15113828282538E-05 -3.72584106074140E-04 -2.72696779578094E-04  4.14674579641846E-05 -2.28293681840162E-05
  1.08766821060192E-04  1.07033961000713E-04  3.47578383815948E-05 -1.14580520774549E-05  2.41105078234678E-05
  1.68854269193430E-04  1.00848041372556E-04  4.41100283273934E-05  8.16232199049474E-05  7.28030658466249E-05
  8.82470406528831E-05  1.89409822981993E-04  2.61683471867325E-04  3.22817457614974E-06  2.12435304896831E-05
  1.47158934827022E-05  2.33062198097245E-05  3.93130504076244E-05 -3.24526357103924E-05 -3.29305927887429E-05
  1.47186596646315E-05  2.50140794547551E-05  8.77660315350541E-06  6.04499532026023E-05  3.89539338992010E-05
  2.48421645620737E-05  4.63433576082432E-05  5.95472574627618E-06  1.05028385723872E-05 -9.87930907514535E-06
  5.23294516373963E-06  1.59656053302311E-04  1.95535623308799E-04 -6.26511935181202E-05  1.15005736392625E-05
 -1.76035833860961E-04 -1.13666285157680E-05 -7.22268680402850E-05  2.42306670744170E-05 -1.91288322218440E-05
  3.72136127983469E-05 -3.09703958483031E-05 -1.11923994951676E-04 -4.40158985543712E-05 -3.88927504655045E-07
 -9.50358354440032E-05 -2.53900618969225E-07 -2.12284868729845E-06 -4.33757430265401E-06  1.41000477600846E-06
  8.07326030114535E-06  7.06888246365484E-06  3.35551360783743E-05  1.89079574628171E-05 -2.00901285656923E-06
  5.07301756451282E-06  1.04415738841614E-06  6.78479338547145E-06 -3.80933692289512E-06  4.25027809771534E-06
 -2.07467319044798E-06  3.35229866560766E-04  5.62131008304198E-05 -1.82042382322395E-04  1.67623357568787E-04
 -1.30787914716470E-04  3.60422130128345E-05 -1.18497880840430E-04 -7.66423094295461E-05 -2.62399244787771E-06
  7.95917492371340E-05 -1.04336107542847E-02 -3.33403365290329E-05 -4.40301424936179E-05  1.81980033376449E-04
 -7.74975153246487E-05  1.67028204180750E-04 -8.74163388898425E-05 -1.04606420215421E-05 -4.96369215982161E-05
 -2.55795032123483E-05 -2.89090981029070E-05 -1.23428923382107E-05 -6.58125877432443E-06 -8.38809241404630E-06
  6.29828151416473E-06  1.70807449452166E-04 -6.70404946290533E-05 -9.20754537291065E-07 -1.25132526830726E-05
  3.50094780653383E-05 -1.00020785529729E+00 -1.89588000328156E-03 -5.53235108637364E-05 -7.31665644142867E-05
  1.31918988294795E-04  8.73609409576330E-03  5.65966318475219E-04  5.50322693659331E-05 -1.91625314247802E-05
 -2.65303417661046E-04  8.61302795999633E-04 -1.54728394083740E-05  1.38724580362416E-04 -6.50854700906224E-05
 -9.58220100951681E-05 -2.55217738018330E-04  5.55980267849697E-05  2.26104941392490E-05 -1.82419750746019E-05
 -3.68584879559536E-05 -4.58382893064704E-05 -1.59072727008716E-05 -1.77797865360972E-05  1.20201758107868E-05
 -6.13307604412103E-07  2.64899206003226E-04 -6.87889952980423E-05 -2.63694833007510E-05  3.09817641677332E-05
[truncated: 3,790,389 more chars]
