# Supplementary material for: Stochastic Difference-Dedicated Configuration Interaction for Magnetic Exchange in Large Active Spaces
Source: J Chem Theory Comput. 2026 Jun 16;22(13):6572–83. doi: 10.1021/acs.jctc.6c00620 (PMC13374043; doi:10.1021/acs.jctc.6c00620)
Supplement: Supplementary file 2 [file ct6c00620_si_002.zip › SuppMat/Mn3O4_exp.xyz]

111
 produced by gV
Mn    -1.29823178  -0.22944105  -0.70487828
Mn     0.05922522   1.68576695   0.40360872
Mn     1.37693422  -1.22003005   0.66931572
 O    -1.23274578   0.51552195   0.95668772
 O    -0.34568278   1.19607895  -1.27783228
 O     0.04160922  -1.39577605  -0.51687828
 O     1.48094022   0.57549395   0.65409572
 O     0.33960422  -1.44271105   2.16168072
 N    -1.60037178  -0.86384605  -2.68693928
 N    -2.58289478  -1.77386305  -0.29843928
 N    -3.11167378   0.73194395  -1.09878428
 N     0.29315422   2.62238195   2.28880472
 N    -1.36747278   3.17517195   0.34076272
 N     1.31589822   3.16474195  -0.17489628
 C    -0.30213478  -1.00986605  -3.41208428
 C    -0.42260178  -1.31494305  -4.88744028
 C    -2.31728978  -2.16498905  -2.67261628
 C    -2.91219878  -2.52743105  -1.35303228
 C    -3.91596678  -3.12715605   1.09097372
 C    -3.08093578  -2.06068805   0.91013472
 C    -2.39928178   0.22608895  -3.32614128
 C    -3.42640278   0.76844895  -2.39867228
 C    -4.61593078   1.33427695  -2.79794928
 C    -5.45660078   1.88185195  -1.89017628
 C    -5.11718678   1.83752395  -0.54910628
 C    -3.94646678   1.23519195  -0.19280028
 C     0.94647022   1.69671895   3.28610272
 C     0.97573122   2.21821895   4.70774372
 C    -1.10036078   2.94571195   2.69345372
 C    -1.82916278   3.55325895   1.53859372
 C    -2.90283678   4.41634095   1.65497472
 C    -3.50403278   4.90394395   0.52518172
 C    -3.00117678   4.54150195  -0.69413528
 C    -1.93720278   3.68102595  -0.76217328
 C     1.10726722   3.86355095   2.12229072
 C     1.70007222   4.04086095   0.77584872
 C     2.58820422   4.33811695  -1.77737628
 C     1.74404322   3.32119195  -1.43539428
 C     2.79030322  -0.48054305  -1.87406228
 H    -0.39161178  -0.88209805   2.15451872
 H     0.18310922  -1.71910605  -3.00564528
 H     0.17915722  -0.19893305  -3.31718928
 H    -0.89382678  -2.13369805  -5.00561228
 H    -3.02005978  -2.12587605  -3.31360828
 H    -1.70415078  -2.84815305  -2.91970228
 H    -2.85237178  -1.51832905   1.65318472
 H    -1.81395278   0.92750695  -3.58397028
 H    -2.83395978  -0.12070805  -4.09783828
 H    -4.85054178   1.33688395  -3.72004728
 H    -6.26842978   2.29122895  -2.17128128
 H    -5.68857478   2.21561195   0.10799972
 H    -3.72337878   1.17000395   0.72750572
 H     0.46884922   0.87274895   3.28252172
 H     0.08513522   2.36163195   5.00854472
 H    -1.54369178   2.14781595   2.96202572
 H    -1.08663378   3.55847495   3.41680772
 H    -3.22333078   4.66666195   2.51261472
 H    -4.25783778   5.48020195   0.58784872
 H    -3.38902078   4.88569195  -1.49268928
 H    -1.59736578   3.43331395  -1.61444228
 H     0.54651822   4.60929695   2.29775672
 H     2.87313922   4.44502395  -2.67619728
 H     1.45286022   2.71103695  -2.10503328
 H     2.44596722   0.38514695  -1.69859428
 N     1.75706222  -3.32793405   0.77405872
 N     2.64408122  -1.43749605  -0.95554528
 N     3.02348022  -1.34362605   1.94503272
 H    -0.89821878  -0.61352605  -5.31536528
 H     0.44231722  -1.39056105  -5.26523128
 C    -3.74674178  -3.60954405  -1.19188828
 C    -4.24654278  -3.91201405   0.02384672
 H    -4.26452878  -3.31750405   1.95219472
 H     1.84113622   1.54287695   3.00857772
 H     1.39770122   1.57938195   5.26995372
 H     1.45742222   3.03436695   4.73460072
 H     1.81332322   3.84008395   2.75432972
 C     2.55279122   5.05257095   0.48758172
 C     3.02057322   5.20902195  -0.79261228
 C     3.42948722  -0.72304105  -3.07726428
 C     0.51084122  -4.08671605   0.42849572
 C     2.87872322  -3.67733905  -0.12655328
 C     2.16176622  -3.56521605   2.18137572
 C     3.08088722  -2.66302105  -1.22411728
 C     3.10500822  -2.51178605   2.60930072
 C     3.81934222  -0.33452305   2.26015672
 H    -3.97354778  -4.14668905  -1.94210028
 H    -4.82299678  -4.65775905   0.13485672
 H     2.82610922   5.65229595   1.16796372
 H     3.63100322   5.90261695  -1.00209828
 C     3.91409522  -1.97724805  -3.32793228
 H     3.52755822  -0.03205405  -3.72004728
 C     0.54221222  -5.58342105   0.73466772
 H    -0.20908078  -3.70080605   0.91550672
 H     0.35129122  -3.97980905  -0.50255428
 H     3.67514522  -3.73209605   0.38552472
 H     2.69686822  -4.52216905  -0.52403928
 H     1.39098122  -3.54174905   2.73821572
 H     2.58070322  -4.41265405   2.25120472
 C     3.72434922  -2.96288305  -2.40046328
 C     4.01575722  -2.67345105   3.63882672
 C     4.75341522  -0.44664605   3.26998772
 H     3.74318822   0.48423195   1.78209872
 H     4.37605322  -2.16238105  -4.13722928
 H    -0.28752778  -5.97454605   0.48221072
 H     1.24561322  -5.99019105   0.24407672
 H     0.68371522  -5.71118905   1.66392672
 H     4.03212622  -3.84421905  -2.56876828
 H     4.07650122  -3.50002905   4.10435172
 C     4.82591522  -1.61741305   3.97543772
 H     5.33599822   0.27563195   3.47052172
 H     5.43603222  -1.70085305   4.69700172
